# Supplementary material for: Identifying MicroRNA-mRNA regulatory network in colorectal cancer by a combination of expression profile and bioinformatics analysis
Source: BMC Syst Biol. 2012 Jun 15;6:68. doi: 10.1186/1752-0509-6-68 (PMC3418553; doi:10.1186/1752-0509-6-68)
Supplement: Additional file 2 — Differentially expressed mRNA in CRC tissues [file 1752-0509-6-68-S2.xls]

## Sheet: additional file 2
Additional file 2-Differentially expressed mRNA in CRC tissues.
Probe	GeneSymbol	foldchange（CRC VS normal）	up/down regulated	FDR(paired t-test)	q-value(%)（paired SAM）	Gene.Name
A_23_P100127	CASC5	3.12624	up	0.00498564	0.0423048	cancer susceptibility candidate 5
A_23_P100326	NPRL3	2.03033	up	0.00096	0	chromosome 16 open reading frame 35
A_23_P100344	ORC6	3.77763	up	0.00239902	0	origin recognition complex, subunit 6 like (yeast)
A_23_P101141	RNF125	0.309171	down	0.0114613	0.139154	ring finger protein 125
A_23_P10121	SFRP1	0.241822	down	0.0155498	0.219739	secreted frizzled-related protein 1
A_23_P10127	SFRP1	0.0811297	down	0.00967752	0.139154	secreted frizzled-related protein 1
A_23_P101521	IZUMO2	2.96504	up	0.0233553	0.339879	chromosome 19 open reading frame 41
A_23_P101642	PTPRH	0.375109	down	0.031179	0.533688	protein tyrosine phosphatase, receptor type, H
A_23_P101671	ATCAY	0.338328	down	0.0298671	0.533688	ataxia, cerebellar, Cayman type
A_23_P101972	CAPN13	0.345635	down	0.00887861	0.139154	calpain 13
A_23_P102160	FAM82A1	0.400383	down	0.0193227	0.339879	family with sequence similarity 82, member A1
A_23_P102183		2.7005	up	0.000697	0	gb|Homo sapiens (clone p5-23-3) mRNA. [L48692]
A_23_P102202	MSH6	2.04992	up	0.00423757	0.0423048	mutS homolog 6 (E. coli)
A_23_P102235	SNRPG	2.16312	up	0.00191744	0	hypothetical protein LOC100132425; similar to small nuclear ribonucleoprotein polypeptide G; small nuclear ribonucleoprotein polypeptide G; small nuclear ribonucleoprotein G-like protein
A_23_P102331	SCN7A	0.055094	down	0.012069	0.139154	ens|sodium channel, voltage-gated, type VII, alpha [Source:HGNC Symbol;Acc:10594] [ENST00000409855]
A_23_P102420	CCT4	2.16854	up	0.000687	0	chaperonin containing TCP1, subunit 4 (delta)
A_23_P102471	MSH2	2.17106	up	0.00543695	0.0497698	mutS homolog 2, colon cancer, nonpolyposis type 1 (E. coli)
A_23_P102508	SLC5A6	3.24656	up	0.00171026	0	solute carrier family 5 (sodium-dependent vitamin transporter), member 6
A_23_P102582	C20orf24	2.1937	up	0.0126684	0.139154	chromosome 20 open reading frame 24
A_23_P102611	WISP2	0.177077	down	0.00541593	0.064291	WNT1 inducible signaling pathway protein 2
A_23_P102743	TRMT6	2.59672	up	0.000783	0	tRNA methyltransferase 6 homolog (S. cerevisiae)
A_23_P102769	C20orf72	2.21268	up	0.00208639	0	chromosome 20 open reading frame 72
A_23_P102770	NAA20	2.4355	up	0.00098	0	N-acetyltransferase 5 (GCN5-related, putative)
A_23_P1029	MFAP2	2.33856	up	0.00233324	0	microfibrillar-associated protein 2
A_23_P102917	B3GALT5	0.440401	down	0.0169257	0.339879	UDP-Gal:betaGlcNAc beta 1,3-galactosyltransferase, polypeptide 5
A_23_P102919	B3GALT5	0.334225	down	0.0271402	0.533688	UDP-Gal:betaGlcNAc beta 1,3-galactosyltransferase, polypeptide 5
A_23_P103011	RAB36	2.25386	up	0.0178275	0.219739	RAB36, member RAS oncogene family
A_23_P103256	CFHR3	0.353745	down	0.00750424	0.102164	complement factor H-related 3
A_23_P103282	TMEM59	0.48938	down	0.00997466	0.139154	transmembrane protein 59
A_23_P103361	LCK	0.395052	down	0.00232962	0	lymphocyte-specific protein tyrosine kinase
A_23_P103465	PLA2G5	0.405593	down	0.035058	0.829192	phospholipase A2, group V
A_23_P10356	ADAM28	0.262066	down	0.00476039	0.0497698	ADAM metallopeptidase domain 28
A_23_P103588	HMGCS2	0.326239	down	0.0057467	0.064291	3-hydroxy-3-methylglutaryl-Coenzyme A synthase 2 (mitochondrial)
A_23_P103601	MAN1C1	0.435511	down	0.00697043	0.102164	mannosidase, alpha, class 1C, member 1
A_23_P103617	ANXA9	5.17016	up	0.0030863	0	annexin A9
A_23_P103628	HEATR1	2.24602	up	0.00178618	0	HEAT repeat containing 1
A_23_P103631	EBNA1BP2	2.03275	up	0.00475085	0.0423048	EBNA1 binding protein 2
A_23_P103720	AGMAT	2.76365	up	0.00156123	0	agmatine ureohydrolase (agmatinase)
A_23_P103765	FCER1A	0.244969	down	0.003826	0.0423048	Fc fragment of IgE, high affinity I, receptor for; alpha polypeptide
A_23_P103812	FAM5C	0.225847	down	0.00464701	0.0497698	family with sequence similarity 5, member C
A_23_P10385	DTL	3.724	up	0.00146676	0	denticleless homolog (Drosophila)
A_23_P10391	COL5A2	2.34023	up	0.0028678	0	collagen, type V, alpha 2
A_23_P103996	GCLM	2.08268	up	0.0013457	0	glutamate-cysteine ligase, modifier subunit
A_23_P104372	DNAJC9	2.0661	up	0.00249741	0	DnaJ (Hsp40) homolog, subfamily C, member 9
A_23_P10442	OSBPL1A	0.347364	down	0.0123505	0.219739	oxysterol binding protein-like 1A
A_23_P104493	PAPSS2	0.416908	down	0.0281747	0.533688	3'-phosphoadenosine 5'-phosphosulfate synthase 2
A_23_P104522	NEBL	6.0162	up	0.00261668	0	nebulette
A_23_P104624	ENDOD1	0.31197	down	0.00141942	0	endonuclease domain containing 1
A_23_P104651	CDCA5	4.93063	up	0.00236645	0	cell division cycle associated 5
A_23_P104804	ZBTB16	0.362047	down	0.0165005	0.219739	zinc finger and BTB domain containing 16
A_23_P105012	HRASLS2	0.308242	down	0.0326322	0.533688	HRAS-like suppressor 2
A_23_P10506	HPGDS	0.439081	down	0.00631116	0.064291	prostaglandin D2 synthase, hematopoietic; prostaglandin D2 synthase 21kDa (brain)
A_23_P105088	ASCL2	2.21796	up	0.00162543	0	achaete-scute complex homolog 2 (Drosophila)
A_23_P105144	SCUBE2	0.468102	down	0.00649302	0.102164	signal peptide, CUB domain, EGF-like 2
A_23_P105307	DGKA	0.490542	down	0.00995238	0.139154	diacylglycerol kinase, alpha 80kDa
A_23_P105392	CCT2	2.53804	up	0.000949	0	chaperonin containing TCP1, subunit 2 (beta)
A_23_P105747	APPL2	0.404257	down	0.0148949	0.219739	adaptor protein, phosphotyrosine interaction, PH domain and leucine zipper containing 2
A_23_P105803	FGF9	0.333779	down	0.00846684	0.102164	fibroblast growth factor 9 (glia-activating factor)
A_23_P106024	JAG2	2.07594	up	0.0316287	0.533688	jagged 2
A_23_P106194	FOS	0.308581	down	0.0183347	0.339879	v-fos FBJ murine osteosarcoma viral oncogene homolog
A_23_P106322	CPEB1	0.305186	down	0.0184508	0.339879	cytoplasmic polyadenylation element binding protein 1
A_23_P106362	AQP9	5.74387	up	0.00937807	0.102164	aquaporin 9
A_23_P106405	NDN	0.445197	down	0.015713	0.219739	necdin homolog (mouse)
A_23_P106656	CA7	0.117166	down	0.000761	0	carbonic anhydrase VII
A_23_P106675	PLCG2	0.369743	down	0.00481593	0.0497698	phospholipase C, gamma 2 (phosphatidylinositol-specific)
A_23_P106773	SULT1A2	0.341371	down	0.00517097	0.064291	sulfotransferase family, cytosolic, 1A, phenol-preferring, member 2
A_23_P106859	COX4NB	2.12744	up	0.000626	0	COX4 neighbor
A_23_P106874	PMFBP1	2.23349	up	0.00474058	0.0423048	polyamine modulated factor 1 binding protein 1
A_23_P106922	CHST6	0.429093	down	0.0104836	0.139154	carbohydrate (N-acetylglucosamine 6-O) sulfotransferase 6
A_23_P106998	MRPS23	2.09701	up	0.00402163	0.0423048	mitochondrial ribosomal protein S23
A_23_P107116	RNF112	0.374538	down	0.026111	0.533688	ring finger protein 112
A_23_P107336	ACAP1	0.491942	down	0.0185777	0.339879	ArfGAP with coiled-coil, ankyrin repeat and PH domains 1
A_23_P107351	LOC728392	0.428624	down	0.0064892	0.102164	NLR family, pyrin domain containing 1
A_23_P107421	TK1	3.04922	up	0.00888309	0.102164	thymidine kinase 1, soluble
A_23_P10743	PDE6B	0.386594	down	0.0168179	0.339879	phosphodiesterase 6B, cGMP-specific, rod, beta
A_23_P107735	CD79A	0.446005	down	0.00643671	0.102164	CD79a molecule, immunoglobulin-associated alpha
A_23_P107963	FUT1	2.67959	up	0.00523336	0.0423048	fucosyltransferase 1 (galactoside 2-alpha-L-fucosyltransferase, H blood group)
A_23_P107981	SULT2B1	3.64576	up	0.0107233	0.102164	sulfotransferase family, cytosolic, 2B, member 1
A_23_P108042	NCR1	0.408158	down	0.0131664	0.219739	natural cytotoxicity triggering receptor 1
A_23_P108216	FXYD1	0.351136	down	0.0103927	0.139154	FXYD domain containing ion transport regulator 1
A_23_P108501	EPHA4	0.409502	down	0.00949282	0.139154	EPH receptor A4
A_23_P108564	B3GALT1	0.436721	down	0.0123322	0.219739	UDP-Gal:betaGlcNAc beta 1,3-galactosyltransferase, polypeptide 1
A_23_P108673	FAM176A	6.91638	up	0.00572882	0.0497698	family with sequence similarity 176, member A
A_23_P108835	YPEL5	0.491307	down	0.003171	0.0423048	yippee-like 5 (Drosophila)
A_23_P10902	FRZB	0.290257	down	0.0133277	0.219739	frizzled-related protein
A_23_P109055	TP53RK	2.12136	up	0.00439794	0.0423048	TP53 regulating kinase
A_23_P109072	SALL4	3.29074	up	0.00539578	0.0497698	sal-like 4 (Drosophila)
A_23_P109171	BFSP1	2.8001	up	0.00187293	0	beaded filament structural protein 1, filensin
A_23_P109184	INSM1	0.125894	down	0.0110641	0.139154	insulinoma-associated 1
A_23_P109201	C20orf3	2.21928	up	0.00782978	0.064291	chromosome 20 open reading frame 3
A_23_P109320	DSCR6	2.77956	up	0.017431	0.219739	Down syndrome critical region gene 6
A_23_P109452	CHEK2	2.17829	up	0.00274019	0	protein kinase CHK2-like; CHK2 checkpoint homolog (S. pombe); similar to hCG1983233
A_23_P10980	LPHN3	0.338949	down	0.0127415	0.219739	latrophilin 3
A_23_P110122	CCNG2	0.489647	down	0.0273928	0.533688	cyclin G2
A_23_P110175	CTSO	0.417248	down	0.010519	0.139154	cathepsin O
A_23_P110204	CXCL5	8.85572	up	0.028682	0.339879	chemokine (C-X-C motif) ligand 5
A_23_P110253	KIT	0.379366	down	0.0067541	0.102164	similar to Mast/stem cell growth factor receptor precursor (SCFR) (Proto-oncogene tyrosine-protein kinase Kit) (c-kit) (CD117 antigen); v-kit Hardy-Zuckerman 4 feline sarcoma viral oncogene homolog
A_23_P110430	MSX1	2.73296	up	0.028423	0.533688	msh homeobox 1
A_23_P110624	CTNND2	0.240636	down	0.00700018	0.102164	catenin (cadherin-associated protein), delta 2 (neural plakophilin-related arm-repeat protein)
A_23_P110686	STC2	2.51123	up	0.00522062	0.0497698	stanniocalcin 2
A_23_P110712	DUSP1	0.34924	down	0.0124653	0.219739	dual specificity phosphatase 1
A_23_P110764	MYOT	0.315542	down	0.0184125	0.339879	myotilin
A_23_P110791	CSF1R	0.480925	down	0.0165769	0.339879	colony stimulating factor 1 receptor
A_23_P110802	CENPH	3.63974	up	0.0124523	0.139154	centromere protein H
A_23_P110957	FOXF2	0.456853	down	0.0200454	0.339879	forkhead box F2
A_23_P110961	BRP44L	0.485385	down	0.0021056	0	brain protein 44-like
A_23_P111171	B3GALT4	0.473591	down	0.00217154	0	UDP-Gal:betaGlcNAc beta 1,3-galactosyltransferase, polypeptide 4
A_23_P111297	RPP40	2.78667	up	0.00188438	0	ribonuclease P/MRP 40kDa subunit
A_23_P111402	RSPO3	0.362475	down	0.0251635	0.533688	R-spondin 3 homolog (Xenopus laevis)
A_23_P111583	CD36	0.284741	down	0.00618637	0.064291	CD36 molecule (thrombospondin receptor)
A_23_P111621	GTF2IRD1	3.39082	up	0.00653202	0.0497698	GTF2I repeat domain containing 1
A_23_P111724	RUNDC3B	0.176769	down	0.00506154	0.0497698	RUN domain containing 3B
A_23_P111860	RADIL	0.316305	down	0.0173625	0.339879	Ras association and DIL domains
A_23_P111888	CTHRC1	6.03363	up	0.00205919	0	collagen triple helix repeat containing 1
A_23_P111995	LOXL2	4.16037	up	0.00117773	0	lysyl oxidase-like 2
A_23_P11201	GPR34	0.483417	down	0.00907502	0.139154	G protein-coupled receptor 34
A_23_P11214	NKRF	2.31901	up	0.00125475	0	NFKB repressing factor
A_23_P112159	EIF2C2	2.03308	up	0.0161142	0.219739	eukaryotic translation initiation factor 2C, 2
A_23_P112452	GGTA1	0.206322	down	0.0139283	0.219739	glycoprotein, alpha-galactosyltransferase 1
A_23_P112470	CCL21	0.376657	down	0.0231869	0.533688	chemokine (C-C motif) ligand 21
A_23_P112596	ADK	2.10663	up	0.00163262	0	adenosine kinase
A_23_P112634	C4orf34	0.344629	down	0.00813004	0.102164	chromosome 4 open reading frame 34
A_23_P112673	ZWILCH	2.3943	up	0.00208867	0	Zwilch, kinetochore associated, homolog (Drosophila)
A_23_P112726	SCN9A	0.3169	down	0.0131258	0.219739	sodium channel, voltage-gated, type IX, alpha subunit
A_23_P112774	PTP4A3	2.63203	up	0.00862941	0.102164	protein tyrosine phosphatase type IVA, member 3
A_23_P112859	CST1	3.63218	up	0.00490767	0.0423048	cystatin SN
A_23_P113161	C1orf21	0.361377	down	0.00398523	0.0497698	chromosome 1 open reading frame 21
A_23_P113351	SPARCL1	0.30998	down	0.0191797	0.339879	SPARC-like 1 (hevin)
A_23_P113393	APLN	4.84252	up	0.0073968	0.064291	apelin
A_23_P113572	CD19	0.232983	down	0.00969208	0.139154	CD19 molecule
A_23_P11372	HPRT1	2.21784	up	0.0015088	0	hypoxanthine phosphoribosyltransferase 1
A_23_P113777	ITGBL1	2.8081	up	0.02143	0.339879	integrin, beta-like 1 (with EGF-like repeat domains)
A_23_P114185	TSPAN7	0.266211	down	0.00422289	0.0497698	tetraspanin 7
A_23_P114232	PRDX4	2.54656	up	0.00186808	0	peroxiredoxin 4
A_23_P114282	MCTS1	2.30789	up	0.00260147	0	malignant T cell amplified sequence 1
A_23_P114740	CFH	0.423376	down	0.0131679	0.219739	complement factor H
A_23_P114862	ANGPTL7	0.143868	down	0.00963057	0.139154	angiopoietin-like 7
A_23_P115261	AGT	3.26161	up	0.00903617	0.102164	angiotensinogen (serpin peptidase inhibitor, clade A, member 8)
A_23_P115417	RGL1	0.421849	down	0.00440934	0.0497698	ral guanine nucleotide dissociation stimulator-like 1
A_23_P11543	FUCA1	0.400912	down	0.011653	0.139154	fucosidase, alpha-L- 1, tissue
A_23_P115482	UBE2T	4.80085	up	0.000881	0	ubiquitin-conjugating enzyme E2T (putative)
A_23_P115726	SLC16A9	0.338705	down	0.0231065	0.339879	solute carrier family 16, member 9 (monocarboxylic acid transporter 9)
A_23_P115872	CEP55	7.61339	up	0.00223581	0	centrosomal protein 55kDa
A_23_P116123	CHEK1	3.96825	up	0.00342465	0	CHK1 checkpoint homolog (S. pombe)
A_23_P116195		0.166581	down	0.00334363	0.0423048	gb|AGENCOURT_8484933 NIH_MGC_113 Homo sapiens cDNA clone IMAGE:6301016 5', mRNA sequence [BQ706262]
A_23_P11629	TMEM61	0.349568	down	0.0208926	0.339879	transmembrane protein 61
A_23_P116387	INCENP	2.62866	up	0.00730837	0.064291	inner centromere protein antigens 135/155kDa
A_23_P116414	PLA2G16	2.87739	up	0.0126209	0.139154	phospholipase A2, group XVI
A_23_P116942	LAG3	0.47098	down	0.00471128	0.0497698	lymphocyte-activation gene 3
A_23_P117068	SNRPF	3.0329	up	0.000868	0	small nuclear ribonucleoprotein polypeptide F
A_23_P117274	MIPEP	2.05394	up	0.00219009	0	mitochondrial intermediate peptidase
A_23_P117580	ENTPD5	0.443509	down	0.011247	0.139154	ectonucleoside triphosphate diphosphohydrolase 5
A_23_P117602	GZMB	3.19484	up	0.0189622	0.219739	granzyme B (granzyme 2, cytotoxic T-lymphocyte-associated serine esterase 1)
A_23_P117694	CORO2B	0.499081	down	0.0122703	0.219739	coronin, actin binding protein, 2B
A_23_P117851	CPLX3	0.408579	down	0.0312749	0.533688	complexin 3
A_23_P117852	KIAA0101	3.5908	up	0.0045971	0.0423048	KIAA0101
A_23_P11800	CAMK2N1	0.381778	down	0.00358594	0.0423048	calcium/calmodulin-dependent protein kinase II inhibitor 1
A_23_P118025	DPEP2	0.481332	down	0.00118016	0	dipeptidase 2
A_23_P118042	LRRC36	2.50486	up	0.00479164	0.0423048	leucine rich repeat containing 36
A_23_P11806	COL11A1	7.48004	up	0.00450145	0.0423048	collagen, type XI, alpha 1
A_23_P118065	HSD17B2	0.20721	down	0.00908693	0.102164	hydroxysteroid (17-beta) dehydrogenase 2
A_23_P118122	RGS11	0.436927	down	0.0102419	0.139154	regulator of G-protein signaling 11
A_23_P118174	PLK1	2.05443	up	0.00232809	0	polo-like kinase 1 (Drosophila)
A_23_P118246	GINS2	3.35885	up	0.00324167	0	GINS complex subunit 2 (Psf2 homolog)
A_23_P118254	FOXF1	0.497921	down	0.0323466	0.829192	forkhead box F1
A_23_P11843	LRRN2	0.148901	down	0.00320564	0.0270105	leucine rich repeat neuronal 2
A_23_P11859	HSD17B7	2.55751	up	0.0109073	0.102164	hydroxysteroid (17-beta) dehydrogenase 7
A_23_P118615	ABCA8	0.183711	down	0.00363974	0.0423048	ATP-binding cassette, sub-family A (ABC1), member 8
A_23_P11862	C1orf112	2.89661	up	0.000723	0	chromosome 1 open reading frame 112
A_23_P118722	ASGR1	2.24493	up	0.0355453	0.533688	asialoglycoprotein receptor 1
A_23_P118815	BIRC5	5.23925	up	0.00416756	0.0270105	baculoviral IAP repeat-containing 5
A_23_P118834	TOP2A	4.24112	up	0.0120197	0.139154	topoisomerase (DNA) II alpha 170kDa
A_23_P119006		0.366085	down	0.00932574	0.139154	thc|Q7KZ66_HUMAN (Q7KZ66) NF2 protein (Fragment), partial (36%) [THC2614203]
A_23_P119254	ASF1B	2.59433	up	0.00447667	0.0423048	ASF1 anti-silencing function 1 homolog B (S. cerevisiae)
A_23_P119562	CFD	0.132072	down	0.00533113	0.064291	complement factor D (adipsin)
A_23_P11968	GUCA2A	0.105979	down	0.005507	0.064291	guanylate cyclase activator 2A (guanylin)
A_23_P119899	EPHA4	0.340685	down	0.00722156	0.102164	EPH receptor A4
A_23_P119923	CNNM4	0.488536	down	0.0317609	0.829192	cyclin M4
A_23_P119943	IGFBP2	4.1394	up	0.00651471	0.0497698	insulin-like growth factor binding protein 2, 36kDa
A_23_P120243	HOXD1	0.295756	down	0.0322268	0.533688	homeobox D1
A_23_P120316	MTHFD2	2.56093	up	0.0121728	0.139154	methylenetetrahydrofolate dehydrogenase (NADP+ dependent) 2, methenyltetrahydrofolate cyclohydrolase
A_23_P120458	RNF114	2.06735	up	0.00659296	0.064291	ring finger protein 114
A_23_P120606		2.07606	up	0.0122709	0.139154	Unknown
A_23_P120667	JAM2	0.340726	down	0.00813736	0.102164	junctional adhesion molecule 2
A_23_P120694	KCNE2	0.370803	down	0.0134923	0.219739	potassium voltage-gated channel, Isk-related family, member 2
A_23_P120902	LGALS2	0.168321	down	0.0217407	0.339879	lectin, galactoside-binding, soluble, 2
A_23_P120931	APOBEC3C	0.346343	down	0.00712713	0.102164	apolipoprotein B mRNA editing enzyme, catalytic polypeptide-like 3C
A_23_P121122	NAA50	2.09633	up	0.00141167	0	N-acetyltransferase 13 (GCN5-related)
A_23_P12113	FLVCR1	2.45948	up	0.00314074	0	feline leukemia virus subgroup C cellular receptor 1
A_23_P121222	RAD18	2.45684	up	0.00782971	0.064291	RAD18 homolog (S. cerevisiae)
A_23_P121253	TNFSF10	0.40181	down	0.0200806	0.339879	tumor necrosis factor (ligand) superfamily, member 10
A_23_P121423	CDC25A	2.37373	up	0.00338249	0.0270105	cell division cycle 25 homolog A (S. pombe)
A_23_P121441	NLGN4Y	0.479443	down	0.0222738	0.339879	neuroligin 4, Y-linked
A_23_P121533	SPON2	2.40479	up	0.00663857	0.064291	spondin 2, extracellular matrix protein
A_23_P121716	ANXA3	2.61024	up	0.0236258	0.339879	annexin A3
A_23_P122067	C1QTNF3	0.352796	down	0.0328271	0.829192	C1q and tumor necrosis factor related protein 3; alpha-methylacyl-CoA racemase
A_23_P122068	C1QTNF3	0.477137	down	0.0119114	0.219739	C1q and tumor necrosis factor related protein 3; alpha-methylacyl-CoA racemase
A_23_P122197	CCNB1	4.00873	up	0.011652	0.139154	cyclin B1
A_23_P122563	PFDN6	2.1399	up	0.00565913	0.0497698	prefoldin subunit 6
A_23_P122924	INHBA	7.2912	up	0.000769	0	inhibin, beta A
A_23_P123228	SLC26A3	0.250403	down	0.00333689	0.0423048	solute carrier family 26, member 3
A_23_P123234		3.94543	up	0.0045793	0.0423048	Unknown
A_23_P123343	NUDCD1	2.45198	up	0.0033865	0.0270105	NudC domain containing 1
A_23_P123413	TOX	0.180523	down	0.00173307	0	thymocyte selection-associated high mobility group box
A_23_P12363	ROR1	0.261244	down	0.00703706	0.102164	receptor tyrosine kinase-like orphan receptor 1
A_23_P123853	CCL19	0.21635	down	0.0169537	0.219739	chemokine (C-C motif) ligand 19
A_23_P123905	EXOSC3	2.35006	up	0.00186652	0	exosome component 3
A_23_P123974	DTYMK	2.37438	up	0.000803	0	deoxythymidylate kinase (thymidylate kinase); similar to Deoxythymidylate kinase (thymidylate kinase)
A_23_P124417	BUB1	4.65316	up	0.00982279	0.102164	budding uninhibited by benzimidazoles 1 homolog (yeast)
A_23_P124542	CR2	0.150227	down	0.0214348	0.339879	complement component (3d/Epstein Barr virus) receptor 2
A_23_P125265	KPNA2	2.9136	up	0.00382145	0.0270105	karyopherin alpha 2 (RAG cohort 1, importin alpha 1); karyopherin alpha-2 subunit like
A_23_P125278	CXCL11	3.9542	up	0.0210859	0.339879	chemokine (C-X-C motif) ligand 11
A_23_P12549	APBB1IP	0.455692	down	0.00516522	0.064291	amyloid beta (A4) precursor protein-binding, family B, member 1 interacting protein
A_23_P125643	ASB9	3.39915	up	0.00693106	0.064291	ankyrin repeat and SOCS box-containing 9
A_23_P125705	NAP1L2	0.0777587	down	0.00212568	0	nucleosome assembly protein 1-like 2
A_23_P125717	NAP1L3	0.281087	down	0.00550479	0.064291	nucleosome assembly protein 1-like 3
A_23_P125977	C1QC	0.442223	down	0.0222761	0.339879	complement component 1, q subcomponent, C chain
A_23_P126120	CENPL	2.79181	up	0.00174315	0	centromere protein L
A_23_P126291	SNRPE	2.32113	up	0.00183826	0	small nuclear ribonucleoprotein polypeptide E-like 1; small nuclear ribonucleoprotein polypeptide E; similar to hCG23490
A_23_P126298	FCGR3B	2.06311	up	0.00610999	0.0497698	Fc fragment of IgG, low affinity IIIb, receptor (CD16b)
A_23_P126593	S100A11	2.12404	up	0.0142316	0.139154	S100 calcium binding protein A11; S100 calcium binding protein A11 pseudogene
A_23_P126706	ANGPTL1	0.232611	down	0.0102525	0.139154	angiopoietin-like 1
A_23_P12686	GFRA1	0.381988	down	0.00682318	0.102164	GDNF family receptor alpha 1
A_23_P127079	PPRC1	2.00815	up	0.00268077	0	peroxisome proliferator-activated receptor gamma, coactivator-related 1
A_23_P127153		2.33943	up	0.00350697	0.0270105	nudix (nucleoside diphosphate linked moiety X)-type motif 13
A_23_P127267	LGI1	0.233204	down	0.00582265	0.064291	leucine-rich, glioma inactivated 1
A_23_P12746	MRC1L1	0.456286	down	0.0225802	0.533688	mannose receptor, C type 1-like 1
A_23_P127533	DCUN1D5	2.8624	up	0.00212931	0	DCN1, defective in cullin neddylation 1, domain containing 5 (S. cerevisiae)
A_23_P127727	MPEG1	0.402844	down	0.0116833	0.139154	macrophage expressed 1
A_23_P127760	MS4A12	0.104419	down	0.0256505	0.533688	membrane-spanning 4-domains, subfamily A, member 12
A_23_P127789	AHNAK	0.362089	down	0.00657163	0.102164	AHNAK nucleoprotein
A_23_P127911	PAMR1	0.33438	down	0.00714054	0.102164	peptidase domain containing associated with muscle regeneration 1
A_23_P127957	P4HA3	2.02946	up	0.00539449	0.0497698	prolyl 4-hydroxylase, alpha polypeptide III
A_23_P128126	RAN	2.25226	up	0.00574572	0.0497698	RAN, member RAS oncogene family
A_23_P12816	HELLS	2.50083	up	0.00418287	0.0423048	helicase, lymphoid-specific
A_23_P128281	KLRC3	0.431688	down	0.00720505	0.102164	killer cell lectin-like receptor subfamily C, member 3
A_23_P128554	EBPL	2.51238	up	0.00154943	0	emopamil binding protein-like
A_23_P128613	KDELC1	2.09671	up	0.00343974	0.0270105	KDEL (Lys-Asp-Glu-Leu) containing 1
A_23_P128650	SLC25A15	2.40339	up	0.00346556	0.0270105	solute carrier family 25 (mitochondrial carrier; ornithine transporter) member 15
A_23_P128728	ARG2	2.75604	up	0.0158904	0.219739	arginase, type II
A_23_P12874	GTPBP4	2.57672	up	0.00208256	0	GTP binding protein 4
A_23_P129014	C14orf143	2.84898	up	0.00727592	0.064291	chromosome 14 open reading frame 143
A_23_P130020	UTP18	2.07991	up	0.00694413	0.064291	UTP18, small subunit (SSU) processome component, homolog (yeast)
A_23_P130158	WNT3	2.24403	up	0.00471527	0.0423048	wingless-type MMTV integration site family, member 3
A_23_P130169	TBKBP1	0.430422	down	0.0043787	0.0497698	TBK1 binding protein 1
A_23_P130194	PYCR1	3.01469	up	0.00225911	0	pyrroline-5-carboxylate reductase 1
A_23_P130293	ANKRD12	0.470932	down	0.00103527	0	ankyrin repeat domain 12
A_23_P130333	TTR	0.145117	down	0.000763	0	transthyretin
A_23_P130343	KCTD1	0.327372	down	0.00170764	0	potassium channel tetramerisation domain containing 1
A_23_P130352	KCTD1	0.388619	down	0.00243514	0.0270105	potassium channel tetramerisation domain containing 1
A_23_P130573	CEACAM7	0.208254	down	0.00994636	0.139154	carcinoembryonic antigen-related cell adhesion molecule 7
A_23_P130764	KCNJ14	2.43406	up	0.00649179	0.0497698	potassium inwardly-rectifying channel, subfamily J, member 14
A_23_P130811	ZNF536	0.309634	down	0.0196708	0.339879	zinc finger protein 536
A_23_P13094	MMP10	16.0822	up	0.00249665	0	matrix metallopeptidase 10 (stromelysin 2)
A_23_P130974	KIAA1683	0.278614	down	0.00400726	0.0497698	KIAA1683
A_23_P131330	LRRTM1	0.429014	down	0.0182185	0.339879	leucine rich repeat transmembrane neuronal 1
A_23_P131646	RPIA	2.05634	up	0.00115194	0	ribose 5-phosphate isomerase A
A_23_P131771	TPD52L2	2.41417	up	0.00239266	0	tumor protein D52-like 2
A_23_P131866	AURKA	3.3205	up	0.00281844	0	aurora kinase A; aurora kinase A pseudogene 1
A_23_P131899	SDCBP2	0.328858	down	0.0260533	0.533688	syndecan binding protein (syntenin) 2
A_23_P131935	FERMT1	4.30723	up	0.00628647	0.0497698	fermitin family homolog 1 (Drosophila)
A_23_P13222	RCN1	2.07774	up	0.00401304	0.0423048	reticulocalbin 1, EF-hand calcium binding domain
A_23_P132515	SIDT1	0.310711	down	0.00835859	0.102164	SID1 transmembrane family, member 1
A_23_P132536	TRAK1	0.484662	down	0.000774	0	trafficking protein, kinesin binding 1
A_23_P132619	OXTR	2.23361	up	0.00349009	0.0270105	oxytocin receptor
A_23_P132718	SEMA3B	0.413047	down	0.00464417	0.0497698	sema domain, immunoglobulin domain (Ig), short basic domain, secreted, (semaphorin) 3B
A_23_P132845	CLCN2	0.47833	down	0.0317163	0.829192	chloride channel 2
A_23_P132874	C3orf26	4.11829	up	0.000767	0	chromosome 3 open reading frame 26
A_23_P133000		0.295182	down	0.0188303	0.339879	Nbla00301
A_23_P133123	MND1	3.58146	up	0.0041725	0.0270105	meiotic nuclear divisions 1 homolog (S. cerevisiae)
A_23_P133263	HMGCS1	2.45301	up	0.00547676	0.0497698	3-hydroxy-3-methylglutaryl-Coenzyme A synthase 1 (soluble)
A_23_P133408	CSF2	2.23527	up	0.0211411	0.339879	colony stimulating factor 2 (granulocyte-macrophage)
A_23_P133445	GZMA	0.317742	down	0.0176739	0.339879	granzyme A (granzyme 1, cytotoxic T-lymphocyte-associated serine esterase 3)
A_23_P133470	PJA2	0.360753	down	0.00227416	0	praja ring finger 2
A_23_P133474	GPX3	0.123552	down	0.00205783	0	glutathione peroxidase 3 (plasma)
A_23_P133606	SLC12A2	3.76777	up	0.00376775	0.0270105	solute carrier family 12 (sodium/potassium/chloride transporters), member 2
A_23_P133770	C6orf129	2.00106	up	0.0033848	0.0270105	chromosome 6 open reading frame 129
A_23_P13382	LSP1	0.382022	down	0.0013583	0	lymphocyte-specific protein 1
A_23_P133916	C2	2.2188	up	0.0232291	0.339879	complement component 2
A_23_P133956	KIFC1	3.31004	up	0.00154374	0	kinesin family member C1
A_23_P133995	PPIL1	2.76523	up	0.00167705	0	peptidylprolyl isomerase (cyclophilin)-like 1
A_23_P134085	CNKSR3	0.442184	down	0.028322	0.533688	membrane associated guanylate kinase, WW and PDZ domain containing 1; CNKSR family member 3
A_23_P134176	SOD2	2.1416	up	0.0192267	0.219739	superoxide dismutase 2, mitochondrial
A_23_P134295	NUDT1	2.26672	up	0.000966	0	nudix (nucleoside diphosphate linked moiety X)-type motif 1
A_23_P134426	GPNMB	0.326985	down	0.029391	0.533688	glycoprotein (transmembrane) nmb
A_23_P134854	CLDN23	0.251863	down	0.0225197	0.339879	claudin 23
A_23_P134910	GGH	3.03429	up	0.0239906	0.339879	gamma-glutamyl hydrolase (conjugase, folylpolygammaglutamyl hydrolase)
A_23_P135123		0.403044	down	0.0232528	0.533688	gb|BG216229 RST35803 Athersys RAGE Library Homo sapiens cDNA, mRNA sequence [BG216229]
A_23_P135294	ALDH1B1	2.24593	up	0.0122766	0.139154	aldehyde dehydrogenase 1 family, member B1
A_23_P135364	DTYMK	2.67511	up	0.00106229	0	deoxythymidylate kinase (thymidylate kinase); similar to Deoxythymidylate kinase (thymidylate kinase)
A_23_P135381	SP5	6.82572	up	0.00715853	0.064291	Sp5 transcription factor
A_23_P135385		2.39792	up	0.00857953	0.102164	thc|AF035582 CASK {Homo sapiens} (exp=-1; wgp=0; cg=0), partial (13%) [THC2528572]
A_23_P135548	DPYD	0.436711	down	0.00124846	0	dihydropyrimidine dehydrogenase
A_23_P135990	SLCO2A1	0.336338	down	0.0213726	0.339879	solute carrier organic anion transporter family, member 2A1
A_23_P136573	ST3GAL5	0.442786	down	0.0092709	0.139154	ST3 beta-galactoside alpha-2,3-sialyltransferase 5
A_23_P136683	HLA-DQB1	0.430341	down	0.00765266	0.102164	major histocompatibility complex, class II, DQ beta 1; similar to major histocompatibility complex, class II, DQ beta 1
A_23_P136724		0.226866	down	0.0076243	0.102164	similar to hCG2041270
A_23_P136753		0.207613	down	0.00284644	0.0270105	thc|Q9UP60_HUMAN (Q9UP60) SNC73 protein, partial (54%) [THC2559929]
A_23_P136787	GINS4	2.63346	up	0.00471518	0.0423048	GINS complex subunit 4 (Sld5 homolog)
A_23_P136805	ARHGAP11A	3.08117	up	0.00417275	0.0270105	Rho GTPase activating protein 11B; Rho GTPase activating protein 11A
A_23_P136817	KNTC1	2.09096	up	0.0246978	0.339879	kinetochore associated 1
A_23_P136978	SRPX2	3.40581	up	0.00547799	0.0497698	sushi-repeat-containing protein, X-linked 2
A_23_P137035	PIR	2.45581	up	0.0212926	0.339879	pirin (iron-binding nuclear protein)
A_23_P13713	PRPH	0.217012	down	0.0112756	0.139154	peripherin
A_23_P137143	DKC1	3.38486	up	0.0024705	0	dyskeratosis congenita 1, dyskerin
A_23_P137173	TMSB15A	2.37455	up	0.0217039	0.339879	thymosin beta 15a; thymosin beta 15B
A_23_P137366	C1QB	0.437	down	0.031843	0.533688	complement component 1, q subcomponent, B chain
A_23_P137634	PROX1	2.43153	up	0.022406	0.339879	prospero homeobox 1
A_23_P137665	CHI3L1	3.33058	up	0.00154408	0	chitinase 3-like 1 (cartilage glycoprotein-39)
A_23_P137876	EIF1AX	2.97123	up	0.00154164	0	eukaryotic translation initiation factor 1A, X-linked
A_23_P137931	ADORA3	0.299297	down	0.0139862	0.219739	adenosine A3 receptor
A_23_P13822	STYK1	0.439757	down	0.0273873	0.533688	serine/threonine/tyrosine kinase 1
A_23_P138461	C10orf2	2.96857	up	0.00278394	0	chromosome 10 open reading frame 2
A_23_P138465	NOLC1	2.39616	up	0.00189183	0	nucleolar and coiled-body phosphoprotein 1
A_23_P13847	PPM1H	2.35183	up	0.00289438	0	protein phosphatase 1H (PP2C domain containing)
A_23_P138492	NEURL	0.39088	down	0.0257962	0.533688	neuralized homolog (Drosophila)
A_23_P138507	CDK1	5.33521	up	0.00291558	0	cell division cycle 2, G1 to S and G2 to M
A_23_P13852	STRAP	2.21425	up	0.000679	0	serine/threonine kinase receptor associated protein
A_23_P138985	CD3D	0.441789	down	0.0191096	0.339879	CD3d molecule, delta (CD3-TCR complex)
A_23_P139500	BHLHE41	0.381668	down	0.00435101	0.0497698	basic helix-loop-helix family, member e41
A_23_P139635	DAO	0.294138	down	0.0213295	0.339879	D-amino-acid oxidase
A_23_P139891	FAIM2	0.357316	down	0.0071104	0.102164	Fas apoptotic inhibitory molecule 2
A_23_P139912	IGFBP6	0.347532	down	0.00642028	0.064291	insulin-like growth factor binding protein 6
A_23_P139983	XPO4	2.06239	up	0.00351012	0.0270105	exportin 4
A_23_P140290	RTN1	0.386482	down	0.00990534	0.139154	reticulon 1
A_23_P140373	FLVCR2	0.347337	down	0.00829782	0.102164	feline leukemia virus subgroup C cellular receptor family, member 2
A_23_P140384	CTSG	0.213976	down	0.00271558	0.0270105	cathepsin G
A_23_P140427	EVL	0.356747	down	0.00267275	0.0270105	Enah/Vasp-like
A_23_P140490	CELF6	0.467461	down	0.0139595	0.219739	bruno-like 6, RNA binding protein (Drosophila)
A_23_P140705	C15orf23	2.43498	up	0.00590833	0.0497698	chromosome 15 open reading frame 23
A_23_P140748	NDRG4	0.442038	down	0.0300722	0.533688	NDRG family member 4
A_23_P141180	TOM1L2	0.473291	down	0.00435439	0.0497698	target of myb1-like 2 (chicken)
A_23_P14132	GTF2F2	2.3026	up	0.00186925	0	general transcription factor IIF, polypeptide 2, 30kDa
A_23_P141505	CLEC10A	0.363102	down	0.0056122	0.064291	C-type lectin domain family 10, member A
A_23_P14165	GPR18	0.305327	down	0.00715624	0.102164	G protein-coupled receptor 18
A_23_P14193	RFC3	3.98019	up	0.00178721	0	replication factor C (activator 1) 3, 38kDa
A_23_P141946	LTBP4	0.418408	down	0.00862828	0.139154	latent transforming growth factor beta binding protein 4
A_23_P142294	ETHE1	0.496715	down	0.0193591	0.339879	ethylmalonic encephalopathy 1
A_23_P142395		0.454082	down	0.0142893	0.219739	Unknown
A_23_P142560	ZEB2	0.358619	down	0.00698749	0.102164	zinc finger E-box binding homeobox 2
A_23_P142872	TCF7L1	0.472615	down	0.0249308	0.533688	transcription factor 7-like 1 (T-cell specific, HMG-box)
A_23_P142974	ARHGAP25	0.484444	down	0.00749472	0.102164	Rho GTPase activating protein 25
A_23_P14302	C14orf139	0.390509	down	0.00165721	0	chromosome 14 open reading frame 139
A_23_P143143	ID2	0.446484	down	0.00350618	0.0423048	inhibitor of DNA binding 2, dominant negative helix-loop-helix protein
A_23_P143147	TCFL5	2.75386	up	0.00672948	0.064291	transcription factor-like 5 (basic helix-loop-helix)
A_23_P143190	MYBL2	2.28223	up	0.0038302	0.0270105	v-myb myeloblastosis viral oncogene homolog (avian)-like 2
A_23_P143331	BMP2	0.393807	down	0.0261186	0.533688	bone morphogenetic protein 2
A_23_P143535	WDR4	2.70824	up	0.00549532	0.0497698	WD repeat domain 4
A_23_P143694	SOX10	0.394467	down	0.0280088	0.533688	SRY (sex determining region Y)-box 10
A_23_P143817	MYLK	0.377363	down	0.0160107	0.219739	myosin light chain kinase
A_23_P143857	LRRC3B	0.42689	down	0.0117086	0.219739	leucine rich repeat containing 3B
A_23_P143935	PIGZ	0.300715	down	0.0122711	0.219739	phosphatidylinositol glycan anchor biosynthesis, class Z
A_23_P143981	FBLN2	0.493837	down	0.00884071	0.139154	fibulin 2
A_23_P144071	COL7A1	2.90239	up	0.0124174	0.139154	collagen, type VII, alpha 1
A_23_P144668	CMBL	0.459673	down	0.00698427	0.102164	carboxymethylenebutenolidase homolog (Pseudomonas)
A_23_P144726		3.01378	up	0.00346545	0.0270105	NOP16 nucleolar protein homolog (yeast)
A_23_P144807	40794	0.368145	down	0.00240792	0.0270105	septin 8
A_23_P145024	ADRB2	0.480934	down	0.00681946	0.102164	adrenergic, beta-2-, receptor, surface
A_23_P145197	BYSL	2.85343	up	0.000779	0	bystin-like
A_23_P145336		0.427362	down	0.0210501	0.339879	major histocompatibility complex, class II, DR beta 3
A_23_P145514	IL20RA	2.98732	up	0.00846413	0.064291	interleukin 20 receptor, alpha
A_23_P145529	PKIB	0.147901	down	0.0180324	0.339879	protein kinase (cAMP-dependent, catalytic) inhibitor beta
A_23_P145631	GIMAP6	0.465021	down	0.00474362	0.064291	GTPase, IMAP family member 6
A_23_P145786	MLXIPL	2.95556	up	0.0168373	0.219739	MLX interacting protein-like
A_23_P145844	MET	3.21722	up	0.00830068	0.064291	met proto-oncogene (hepatocyte growth factor receptor)
A_23_P145846	MET	2.16548	up	0.0191114	0.219739	met proto-oncogene (hepatocyte growth factor receptor)
A_23_P145863	S100A11	2.184	up	0.0113045	0.139154	S100 calcium binding protein A11; S100 calcium binding protein A11 pseudogene
A_23_P145935	EPHB6	0.417792	down	0.00406138	0.0497698	EPH receptor B6
A_23_P146134	DUSP26	0.227577	down	0.00723084	0.102164	dual specificity phosphatase 26 (putative)
A_23_P146187	RRS1	4.2388	up	0.00150628	0	RRS1 ribosome biogenesis regulator homolog (S. cerevisiae)
A_23_P146274	STMN2	0.263453	down	0.0102914	0.139154	stathmin-like 2
A_23_P146284	SQLE	4.16657	up	0.0178173	0.219739	squalene epoxidase
A_23_P146294	EFCAB1	0.470831	down	0.0319304	0.829192	EF-hand calcium binding domain 1
A_23_P146347	HAUS6	2.24015	up	0.0132117	0.139154	HAUS augmin-like complex, subunit 6
A_23_P146456	CTSL2	4.04134	up	0.0046691	0.0423048	cathepsin L2
A_23_P146997	TXLNG	2.44854	up	0.00178579	0	chromosome X open reading frame 15
A_23_P14708	ZNF280D	0.494143	down	0.00811188	0.102164	zinc finger protein 280D
A_23_P147388	KIF13B	0.422084	down	0.0120226	0.219739	kinesin family member 13B
A_23_P147578		0.489782	down	0.0244335	0.533688	gb|Sequence 1833 from Patent EP1308459. [AX748308]
A_23_P148015	AXIN2	2.81824	up	0.00840454	0.064291	axin 2
A_23_P14804	TSPAN3	0.451994	down	0.0277444	0.533688	tetraspanin 3
A_23_P148047	PTGER4	0.385334	down	0.0246458	0.533688	prostaglandin E receptor 4 (subtype EP4)
A_23_P148297	SH3BGRL	0.494283	down	0.0247229	0.533688	SH3 domain binding glutamic acid-rich protein like
A_23_P148473	IL2RG	0.393493	down	0.026268	0.533688	interleukin 2 receptor, gamma (severe combined immunodeficiency)
A_23_P148475	KIF4A	2.97978	up	0.00105421	0	kinesin family member 4B; kinesin family member 4A
A_23_P14853	LTK	0.205278	down	0.00249922	0.0270105	leukocyte receptor tyrosine kinase
A_23_P148629	EIF1AY	2.20973	up	0.0136056	0.139154	eukaryotic translation initiation factor 1A, Y-linked
A_23_P148879	ATP1A2	0.086455	down	0.014295	0.219739	ATPase, Na+/K+ transporting, alpha 2 (+) polypeptide
A_23_P148919	CPT2	0.483668	down	0.00953943	0.139154	carnitine palmitoyltransferase 2
A_23_P149200	CDC20	2.47142	up	0.00574131	0.0497698	cell division cycle 20 homolog (S. cerevisiae)
A_23_P149270		0.417926	down	0.00389314	0.0497698	Unknown
A_23_P149529	TACSTD2	5.36273	up	0.008102	0.064291	tumor-associated calcium signal transducer 2
A_23_P149668	KIF14	2.07546	up	0.00222806	0	kinesin family member 14
A_23_P14986	HSD11B2	0.308168	down	0.0155077	0.219739	hydroxysteroid (11-beta) dehydrogenase 2
A_23_P149998	PBLD	0.385128	down	0.00930504	0.139154	phenazine biosynthesis-like protein domain containing
A_23_P150325	TMEM133	0.491507	down	0.0066067	0.102164	transmembrane protein 133
A_23_P150457	LYVE1	0.272971	down	0.00746983	0.102164	lymphatic vessel endothelial hyaluronan receptor 1
A_23_P150667	KIF18A	3.2168	up	0.0318433	0.533688	kinesin family member 18A
A_23_P150693	FJX1	4.46962	up	0.000964	0	four jointed box 1 (Drosophila)
A_23_P150935	TROAP	2.62306	up	0.00430034	0.0423048	trophinin associated protein (tastin)
A_23_P151046	KLRC1	0.309203	down	0.00414456	0.0497698	killer cell lectin-like receptor subfamily C, member 1
A_23_P151150	FOXM1	3.79574	up	0.00368556	0.0270105	forkhead box M1
A_23_P151166	HVCN1	0.38099	down	0.00780112	0.102164	hydrogen voltage-gated channel 1
A_23_P151405	CKAP2	3.50761	up	0.00209118	0	cytoskeleton associated protein 2
A_23_P151529	C14orf132	0.406519	down	0.00857736	0.102164	chromosome 14 open reading frame 132
A_23_P151679	PPM1A	0.43753	down	0.00429055	0.0497698	protein phosphatase 1A (formerly 2C), magnesium-dependent, alpha isoform
A_23_P15174	MT1F	0.151854	down	0.00672247	0.064291	metallothionein 1F
A_23_P151778	CMA1	0.430513	down	0.0126968	0.219739	chymase 1, mast cell
A_23_P151895	CILP	0.143822	down	0.0035179	0.0423048	cartilage intermediate layer protein, nucleotide pyrophosphohydrolase
A_23_P15202	DHODH	2.00394	up	0.00402301	0.0423048	dihydroorotate dehydrogenase
A_23_P152136	GINS3	2.47334	up	0.0014373	0	GINS complex subunit 3 (Psf3 homolog)
A_23_P152262	DPEP1	13.3642	up	0.000717	0	dipeptidase 1 (renal)
A_23_P152305	CDH11	2.31743	up	0.0177326	0.219739	cadherin 11, type 2, OB-cadherin (osteoblast)
A_23_P15233		2.02863	up	0.00178341	0	Unknown
A_23_P152353	EARS2	2.43151	up	0.00243955	0	glutamyl-tRNA synthetase 2, mitochondrial (putative)
A_23_P15247	C16orf5	0.41534	down	0.00435635	0.0497698	chromosome 16 open reading frame 5
A_23_P152753	DBF4B	2.14012	up	0.0212624	0.339879	gb|Homo sapiens clone DNA108695 Wpep3002 (UNQ3002) mRNA, complete cds. [AY358101]
A_23_P152804	NME1	2.15126	up	0.00110281	0	non-metastatic cells 1, protein (NM23A) expressed in; NME1-NME2 readthrough transcript; non-metastatic cells 2, protein (NM23B) expressed in
A_23_P152838	CCL5	0.292445	down	0.0024725	0.0270105	chemokine (C-C motif) ligand 5
A_23_P152970	RAPGEFL1	0.499821	down	0.0141526	0.219739	Rap guanine nucleotide exchange factor (GEF)-like 1
A_23_P152995	SLC6A4	3.19255	up	0.0323182	0.533688	solute carrier family 6 (neurotransmitter transporter, serotonin), member 4
A_23_P153197	TGIF1	2.04757	up	0.0307606	0.533688	TGFB-induced factor homeobox 1
A_23_P153266	TOMM40	2.43072	up	0.00174633	0	translocase of outer mitochondrial membrane 40 homolog (yeast)
A_23_P153320	ICAM1	2.01275	up	0.0346971	0.533688	intercellular adhesion molecule 1
A_23_P153897	GNG7	0.451167	down	0.0115658	0.219739	guanine nucleotide binding protein (G protein), gamma 7
A_23_P153958	INHBB	2.86915	up	0.00487161	0.0423048	ref|Homo sapiens inhibin, beta B (INHBB), mRNA [NM_002193]
A_23_P153964	INHBB	2.30783	up	0.00875352	0.102164	inhibin, beta B
A_23_P154025	SSB	2.11895	up	0.00077	0	Sjogren syndrome antigen B (autoantigen La)
A_23_P154426	BCL2L11	0.447774	down	0.0156109	0.219739	BCL2-like 11 (apoptosis facilitator)
A_23_P154447	NOP58	2.3154	up	0.00118192	0	NOP58 ribonucleoprotein homolog (yeast)
A_23_P154488	PNPT1	2.51736	up	0.00135371	0	polyribonucleotide nucleotidyltransferase 1
A_23_P15450	TMEM100	0.379143	down	0.0144011	0.219739	transmembrane protein 100
A_23_P154526	GRB14	0.428362	down	0.0221949	0.339879	growth factor receptor-bound protein 14
A_23_P154566	TOX2	0.436447	down	0.00639826	0.102164	TOX high mobility group box family member 2
A_23_P154675	SNRPB	2.91773	up	0.00278441	0	small nuclear ribonucleoprotein polypeptides B and B1
A_23_P154818	C21orf15	0.38966	down	0.00951661	0.139154	chromosome 21 open reading frame 15
A_23_P154929	BID	2.13675	up	0.00671081	0.064291	BH3 interacting domain death agonist
A_23_P154938	HIRA	2.02185	up	0.0292664	0.533688	HIR histone cell cycle regulation defective homolog A (S. cerevisiae)
A_23_P155316	NCBP2	2.01549	up	0.0208898	0.339879	nuclear cap binding protein subunit 2, 20kDa
A_23_P155441	RFT1	2.0046	up	0.00242347	0	RFT1 homolog (S. cerevisiae)
A_23_P155666	NAAA	0.31706	down	0.00516991	0.064291	N-acylethanolamine acid amidase
A_23_P155688	SPINK2	0.197671	down	0.00994746	0.139154	serine peptidase inhibitor, Kazal type 2 (acrosin-trypsin inhibitor)
A_23_P155755	CXCL6	2.16545	up	0.0142361	0.139154	chemokine (C-X-C motif) ligand 6 (granulocyte chemotactic protein 2)
A_23_P155796	GNRHR	0.452984	down	0.0174027	0.339879	gonadotropin-releasing hormone receptor
A_23_P155815	NCAPG	3.16517	up	0.00614524	0.0497698	non-SMC condensin I complex, subunit G
A_23_P155969	PLK4	2.78196	up	0.0169568	0.219739	polo-like kinase 4 (Drosophila)
A_23_P156327	TGFBI	3.23262	up	0.0026034	0	transforming growth factor, beta-induced, 68kDa
A_23_P156497	ELOVL5	2.4126	up	0.00729037	0.064291	ELOVL family member 5, elongation of long chain fatty acids (FEN1/Elo2, SUR4/Elo3-like, yeast)
A_23_P156687	CFB	2.47182	up	0.0151482	0.219739	complement factor B
A_23_P156708	TNXB	0.140242	down	0.00354033	0.0423048	tenascin XB; tenascin XA pseudogene
A_23_P156842	EEF1E1	2.64745	up	0.00205887	0	eukaryotic translation elongation factor 1 epsilon 1
A_23_P156852	PECI	0.444035	down	0.00790934	0.102164	peroxisomal D3,D2-enoyl-CoA isomerase
A_23_P156890	TCF21	0.469981	down	0.0190787	0.339879	transcription factor 21
A_23_P156957	NCOA7	2.09368	up	0.00711104	0.064291	nuclear receptor coactivator 7
A_23_P156970	MEST	2.86815	up	0.00149047	0	mesoderm specific transcript homolog (mouse)
A_23_P157027	VSTM2A	0.39565	down	0.0299304	0.533688	hypothetical protein LOC285878
A_23_P157136	SCIN	0.241072	down	0.00719228	0.102164	scinderin
A_23_P15727	FKBP10	2.64568	up	0.00528121	0.0497698	FK506 binding protein 10, 65 kDa
A_23_P157338	VWC2	0.496154	down	0.0305379	0.533688	von Willebrand factor C domain containing 2
A_23_P157452	POLR2K	2.58082	up	0.00171029	0	polymerase (RNA) II (DNA directed) polypeptide K, 7.0kDa
A_23_P157569	ADHFE1	0.175347	down	0.00240974	0	alcohol dehydrogenase, iron containing, 1
A_23_P157628	DEFB4A	2.24207	up	0.0300562	0.533688	defensin, beta 4
A_23_P157793	CA9	2.70235	up	0.00831061	0.064291	carbonic anhydrase IX
A_23_P157914	MAMDC2	0.491527	down	0.0291483	0.533688	MAM domain containing 2
A_23_P158148	CCT6A	2.42761	up	0.0015785	0	chaperonin containing TCP1, subunit 6A (zeta 1)
A_23_P158239	SHMT2	2.49173	up	0.00265082	0	serine hydroxymethyltransferase 2 (mitochondrial)
A_23_P158297	BTNL3	0.249692	down	0.00833004	0.102164	butyrophilin-like 3
A_23_P158330	UGT1A8	0.314516	down	0.00813963	0.102164	UDP glucuronosyltransferase 1 family, polypeptide A3; UDP glucuronosyltransferase 1 family, polypeptide A5; UDP glucuronosyltransferase 1 family, polypeptide A4; UDP glucuronosyltransferase 1 family, polypeptide A7; UDP glucuronosyltransferase 1 family, p
A_23_P158406		0.332114	down	0.00662864	0.102164	phosphodiesterase 4D, cAMP-specific (phosphodiesterase E3 dunce homolog, Drosophila)
A_23_P15889	CBLN2	0.434144	down	0.0097205	0.139154	cerebellin 2 precursor
A_23_P158976	ABCC2	2.67583	up	0.0166888	0.219739	ATP-binding cassette, sub-family C (CFTR/MRP), member 2
A_23_P159305	TAF15	2.24176	up	0.0107821	0.102164	TAF15 RNA polymerase II, TATA box binding protein (TBP)-associated factor, 68kDa
A_23_P159316	BFSP2	0.328134	down	0.0188263	0.339879	beaded filament structural protein 2, phakinin
A_23_P159395	AXIN2	2.36554	up	0.00903345	0.102164	axin 2
A_23_P159775	GABRE	2.09784	up	0.00492584	0.0423048	gamma-aminobutyric acid (GABA) A receptor, epsilon
A_23_P159937	SLC6A8	0.40926	down	0.00469417	0.0497698	solute carrier family 6 (neurotransmitter transporter, creatine), member 8
A_23_P159952	BEX1	0.112948	down	0.00723181	0.102164	brain expressed, X-linked 1
A_23_P159986		3.14016	up	0.00878203	0.102164	hypothetical protein MGC16121
A_23_P160226	C1orf175	0.388267	down	0.00582532	0.064291	chromosome 1 open reading frame 175
A_23_P160433	C1orf115	0.290693	down	0.0188291	0.339879	chromosome 1 open reading frame 115
A_23_P160537	C1orf135	5.46938	up	0.00154549	0	chromosome 1 open reading frame 135
A_23_P160567	ZMYND12	0.476321	down	0.0126121	0.219739	zinc finger, MYND-type containing 12
A_23_P16078	PAFAH1B3	2.11475	up	0.00433147	0.0423048	platelet-activating factor acetylhydrolase, isoform Ib, subunit 3 (29kDa)
A_23_P160992	FMO4	0.430953	down	0.00583053	0.064291	flavin containing monooxygenase 4
A_23_P161076	CD2	0.396209	down	0.015128	0.219739	CD2 molecule
A_23_P161257	PDCD11	2.03281	up	0.00088	0	programmed cell death 11
A_23_P161338	PPA1	2.16045	up	0.009399	0.102164	pyrophosphatase (inorganic) 1
A_23_P161399	MXI1	0.331669	down	0.0031422	0.0423048	MAX interactor 1
A_23_P161428	ANKRD22	3.16454	up	0.0107985	0.102164	ankyrin repeat domain 22
A_23_P161474	MCM10	2.97548	up	0.0133658	0.139154	minichromosome maintenance complex component 10
A_23_P161698	MMP3	19.1845	up	0.000752	0	matrix metallopeptidase 3 (stromelysin 1, progelatinase)
A_23_P16225	BEST2	0.222298	down	0.0179925	0.339879	bestrophin 2
A_23_P162288	MYO1A	0.413761	down	0.00554584	0.064291	myosin IA
A_23_P16252	KLK1	0.43343	down	0.00595343	0.064291	kallikrein 1
A_23_P162525	UTP20	2.04719	up	0.00154843	0	similar to Down-regulated in metastasis protein (Key-1A6 protein) (Novel nucleolar protein 73) (NNP73); UTP20, small subunit (SSU) processome component, homolog (yeast)
A_23_P162607	STAB2	0.316088	down	0.00106665	0	stabilin 2
A_23_P162668	CPM	0.242004	down	0.00765201	0.102164	carboxypeptidase M
A_23_P162719	DIAPH3	2.48013	up	0.0074555	0.064291	diaphanous homolog 3 (Drosophila)
A_23_P162822	EXOSC8	2.15235	up	0.0041612	0.0423048	exosome component 8
A_23_P163099	POLE2	2.17756	up	0.0179393	0.219739	polymerase (DNA directed), epsilon 2 (p59 subunit)
A_23_P163336	CA12	0.288358	down	0.00867755	0.102164	carbonic anhydrase XII
A_23_P163467	C15orf52	0.419197	down	0.0320556	0.533688	chromosome 15 open reading frame 52
A_23_P163481	BUB1B	3.68833	up	0.00472169	0.0423048	budding uninhibited by benzimidazoles 1 homolog beta (yeast)
A_23_P163567	SMPD3	0.446612	down	0.0190051	0.339879	sphingomyelin phosphodiesterase 3, neutral membrane (neutral sphingomyelinase II)
A_23_P163697	SYT17	0.459152	down	0.0127248	0.219739	synaptotagmin XVII; synaptotagmin VII
A_23_P163782	MT1H	0.278895	down	0.011704	0.139154	metallothionein 1 pseudogene 2
A_23_P164057	MFAP4	0.342073	down	0.0056202	0.064291	microfibrillar-associated protein 4
A_23_P164436	ASPA	0.0969854	down	0.00513903	0.0497698	aspartoacylase (Canavan disease)
A_23_P164528	WDR7	0.451614	down	0.0038257	0.0497698	WD repeat domain 7
A_23_P164576		2.55053	up	0.0184646	0.219739	hypothetical LOC84777
A_23_P164826	RNASEH2A	2.41271	up	0.00109114	0	ribonuclease H2, subunit A
A_23_P16516	ARID3A	2.64038	up	0.00654256	0.0497698	AT rich interactive domain 3A (BRIGHT-like)
A_23_P165457	CRYBA2	0.274191	down	0.00238451	0	crystallin, beta A2
A_23_P165624	TNFAIP6	2.74596	up	0.0284992	0.533688	tumor necrosis factor, alpha-induced protein 6
A_23_P165937	DSN1	2.71964	up	0.0041841	0.0270105	DSN1, MIND kinetochore complex component, homolog (S. cerevisiae)
A_23_P166023	PFDN4	3.41623	up	0.00245564	0	prefoldin subunit 4
A_23_P166207	ABCC13	0.391335	down	0.0246169	0.533688	ATP-binding cassette, sub-family C (CFTR/MRP), member 13
A_23_P166269	FAM3B	8.62236	up	0.0246362	0.339879	family with sequence similarity 3, member B
A_23_P166371	VPREB3	0.462863	down	0.0224469	0.339879	pre-B lymphocyte 3
A_23_P166408	OSM	4.2856	up	0.00373806	0.0270105	oncostatin M
A_23_P166508		3.80234	up	0.0093195	0.102164	gb|Homo sapiens, clone IMAGE:5241654, mRNA. [BC038245]
A_23_P167066	UGDH	0.459527	down	0.0136385	0.219739	UDP-glucose dehydrogenase
A_23_P167067	UGDH	0.471426	down	0.0138994	0.219739	UDP-glucose dehydrogenase
A_23_P167168	IGJ	0.16629	down	0.0336928	0.533688	immunoglobulin J polypeptide, linker protein for immunoglobulin alpha and mu polypeptides
A_23_P16722	DOCK10	0.281603	down	0.008099	0.102164	dedicator of cytokinesis 10
A_23_P167237	C1QTNF7	0.262075	down	0.00698937	0.102164	C1q and tumor necrosis factor related protein 7
A_23_P167367	PITX2	12.5054	up	0.00608954	0.0497698	paired-like homeodomain 2
A_23_P167674	F12	2.10169	up	0.0253775	0.339879	coagulation factor XII (Hageman factor)
A_23_P167812	RBM24	0.190246	down	0.0140617	0.219739	RNA binding motif protein 24
A_23_P168259	ULBP2	2.32559	up	0.00254632	0	UL16 binding protein 2
A_23_P168747	NCAPG2	3.82494	up	0.00255295	0	non-SMC condensin II complex, subunit G2
A_23_P168882	TP53INP1	0.370276	down	0.00951425	0.139154	tumor protein p53 inducible nuclear protein 1
A_23_P168909	ZFPM2	0.263083	down	0.00256798	0.0270105	zinc finger protein, multitype 2
A_23_P168916	CA1	0.0877111	down	0.00407165	0.0423048	carbonic anhydrase I
A_23_P1691	MMP1	12.1895	up	0.00134188	0	matrix metallopeptidase 1 (interstitial collagenase)
A_23_P169629	SHMT2	2.57926	up	0.00423186	0.0423048	serine hydroxymethyltransferase 2 (mitochondrial)
A_23_P169819	EPHA3	0.336322	down	0.00222806	0	EPH receptor A3
A_23_P170337	ALDH4A1	2.11457	up	0.0143339	0.139154	aldehyde dehydrogenase 4 family, member A1
A_23_P170491	TRAIP	2.84896	up	0.00147099	0	TRAF interacting protein
A_23_P170733	ANTXR2	0.40377	down	0.0166724	0.339879	anthrax toxin receptor 2
A_23_P171074	ITM2A	0.180979	down	0.00122825	0	integral membrane protein 2A
A_23_P171077	EBP	2.09664	up	0.000699	0	emopamil binding protein (sterol isomerase)
A_23_P171117	MORC4	2.19678	up	0.00491384	0.0423048	MORC family CW-type zinc finger 4
A_23_P17130	C2orf88	0.171897	down	0.0127475	0.219739	chromosome 2 open reading frame 88
A_23_P17134	MAL	0.15828	down	0.00630842	0.064291	mal, T-cell differentiation protein
A_23_P17204	ANAPC1	2.10955	up	0.00336994	0.0270105	anaphase promoting complex subunit 1; similar to anaphase promoting complex subunit 1
A_23_P173	CASQ1	0.449266	down	0.00722205	0.102164	calsequestrin 1 (fast-twitch, skeletal muscle)
A_23_P17307	C20orf20	2.31728	up	0.00213201	0	chromosome 20 open reading frame 20
A_23_P17393	CSE1L	3.01933	up	0.0016589	0	CSE1 chromosome segregation 1-like (yeast)
A_23_P17420	BCAS1	0.374994	down	0.0253865	0.533688	breast carcinoma amplified sequence 1
A_23_P17438	EDN3	0.189502	down	0.0131527	0.219739	endothelin 3
A_23_P17481	SIGLEC1	0.470506	down	0.00290513	0.0423048	sialic acid binding Ig-like lectin 1, sialoadhesin
A_23_P17512	DTD1	2.01764	up	0.000993	0	histidyl-tRNA synthetase 2, mitochondrial (putative); D-tyrosyl-tRNA deacylase 1 homolog (S. cerevisiae)
A_23_P17575	AHCY	3.35217	up	0.000694	0	adenosylhomocysteinase
A_23_P17655	KCNJ15	2.11878	up	0.025125	0.339879	potassium inwardly-rectifying channel, subfamily J, member 15
A_23_P18196	RFC4	2.53838	up	0.00192072	0	replication factor C (activator 1) 4, 37kDa
A_23_P18422	MRPL3	2.19774	up	0.00161489	0	mitochondrial ribosomal protein L3
A_23_P18447	PPARGC1A	0.343341	down	0.0085095	0.102164	peroxisome proliferator-activated receptor gamma, coactivator 1 alpha
A_23_P18539	MMRN1	0.15737	down	0.00367124	0.0423048	multimerin 1
A_23_P18579	PTTG2	3.6867	up	0.00662913	0.0497698	pituitary tumor-transforming 1; pituitary tumor-transforming 2
A_23_P18672	GBA3	0.136915	down	0.00473997	0.0497698	glucosidase, beta, acid 3 (cytosolic)
A_23_P18713	ABCG2	0.115879	down	0.00380989	0.0423048	ATP-binding cassette, sub-family G (WHITE), member 2
A_23_P1904	MS4A2	0.323649	down	0.00430007	0.0497698	membrane-spanning 4-domains, subfamily A, member 2 (Fc fragment of IgE, high affinity I, receptor for; beta polypeptide)
A_23_P19210	RPF2	2.42817	up	0.00250907	0	brix domain containing 1 pseudogene; brix domain containing 1
A_23_P19333	TREM1	2.81482	up	0.00567526	0.0497698	triggering receptor expressed on myeloid cells 1
A_23_P19510	HLA-DQB2	0.499797	down	0.0160387	0.339879	major histocompatibility complex, class II, DQ beta 2
A_23_P19543	SRPK1	2.45845	up	0.00435328	0.0423048	SFRS protein kinase 1
A_23_P1962	RARRES3	0.397001	down	0.000867	0	retinoic acid receptor responder (tazarotene induced) 3
A_23_P19624	BMP6	0.404123	down	0.00728884	0.102164	bone morphogenetic protein 6
A_23_P19650	VIP	0.1859	down	0.0326483	0.533688	vasoactive intestinal peptide
A_23_P19673	SGK1	0.275461	down	0.0214686	0.339879	serum/glucocorticoid regulated kinase 1
A_23_P19723	BMP5	0.336202	down	0.0171155	0.339879	bone morphogenetic protein 5
A_23_P19733	SLC22A3	6.83342	up	0.00365702	0.0270105	solute carrier family 22 (extraneuronal monoamine transporter), member 3
A_23_P200067	EPHB2	2.40953	up	0.0112368	0.139154	EPH receptor B2
A_23_P200160	CFH	0.288632	down	0.00862224	0.102164	complement factor H
A_23_P20022	C7orf68	5.28067	up	0.000987	0	chromosome 7 open reading frame 68
A_23_P200222	LRP8	8.07329	up	0.00104721	0	low density lipoprotein receptor-related protein 8, apolipoprotein e receptor
A_23_P200310	DEPDC1	2.77166	up	0.00230831	0	DEP domain containing 1
A_23_P200728	FCGR3A	2.85847	up	0.00189645	0	Fc fragment of IgG, low affinity IIIa, receptor (CD16a)
A_23_P200741	DPT	0.121221	down	0.00155967	0	dermatopontin
A_23_P200866	STMN1	2.17955	up	0.0124924	0.139154	stathmin 1
A_23_P201538	JUN	0.499257	down	0.0260556	0.533688	jun oncogene
A_23_P201687		2.09639	up	0.00648498	0.064291	hairy and enhancer of split 2 (Drosophila)
A_23_P201706	S100A2	3.20382	up	0.0212313	0.339879	S100 calcium binding protein A2
A_23_P201731	TRAF5	2.17879	up	0.00192268	0	TNF receptor-associated factor 5
A_23_P201747	PADI2	0.252774	down	0.00301565	0.0270105	peptidyl arginine deiminase, type II
A_23_P201808	PPAP2B	0.443517	down	0.0100031	0.139154	phosphatidic acid phosphatase type 2B
A_23_P202143	NOLC1	2.70782	up	0.00154333	0	nucleolar and coiled-body phosphoprotein 1
A_23_P202269	ANK3	0.372979	down	0.00688575	0.102164	ankyrin 3, node of Ranvier (ankyrin G)
A_23_P202327	ADAM12	3.7983	up	0.0132722	0.139154	ADAM metallopeptidase domain 12
A_23_P202334	FGFR2	0.256857	down	0.016364	0.219739	fibroblast growth factor receptor 2
A_23_P202392	SUV39H2	2.40306	up	0.00122697	0	suppressor of variegation 3-9 homolog 2 (Drosophila)
A_23_P202427	HKDC1	3.00324	up	0.0313106	0.533688	hexokinase domain containing 1
A_23_P202448	CXCL12	0.0653237	down	0.0019038	0	chemokine (C-X-C motif) ligand 12 (stromal cell-derived factor 1)
A_23_P202496	NOC3L	2.10331	up	0.0026469	0	nucleolar complex associated 3 homolog (S. cerevisiae)
A_23_P202683	CDHR5	0.307735	down	0.0122768	0.219739	mucin-like protocadherin
A_23_P202837	CCND1	2.36093	up	0.00649936	0.0497698	cyclin D1
A_23_P203115	TMEM25	0.323899	down	0.0197997	0.339879	transmembrane protein 25
A_23_P203150	TMPRSS13	2.44594	up	0.0112852	0.139154	transmembrane protease, serine 13
A_23_P203173	IL10RA	0.421106	down	0.00408447	0.0497698	interleukin 10 receptor, alpha
A_23_P203299	RCN1	2.09891	up	0.00314531	0	reticulocalbin 1, EF-hand calcium binding domain
A_23_P203488	SMPD1	0.410796	down	0.0125624	0.219739	sphingomyelin phosphodiesterase 1, acid lysosomal
A_23_P203498	TRIM22	0.470394	down	0.00611022	0.064291	tripartite motif-containing 22
A_23_P203698	MOGAT2	0.424322	down	0.0108702	0.139154	monoacylglycerol O-acyltransferase 2
A_23_P20392	PSD3	0.439494	down	0.0135547	0.219739	pleckstrin and Sec7 domain containing 3
A_23_P203920	SSPN	0.337248	down	0.00425147	0.0497698	sarcospan (Kras oncogene-associated gene)
A_23_P2041	MICALCL	0.490259	down	0.0310471	0.533688	MICAL C-terminal like
A_23_P204133	GALNT6	2.53711	up	0.022052	0.339879	UDP-N-acetyl-alpha-D-galactosamine:polypeptide N-acetylgalactosaminyltransferase 6 (GalNAc-T6)
A_23_P204158	RNFT2	2.21425	up	0.00846602	0.102164	ring finger protein, transmembrane 2
A_23_P204170	TMPO	2.02813	up	0.00643209	0.064291	gb|UI-H-BI2-agb-c-11-0-UI.s1 NCI_CGAP_Sub4 Homo sapiens cDNA clone IMAGE:2723709 3', mRNA sequence [AW291149]
A_23_P204286	MGP	0.315977	down	0.00837613	0.102164	matrix Gla protein
A_23_P204364	NOP2	2.08292	up	0.00642087	0.064291	NOP2 nucleolar protein homolog (yeast)
A_23_P20443	LZTS1	2.74747	up	0.00529032	0.0497698	leucine zipper, putative tumor suppressor 1
A_23_P204541		0.376532	down	0.00507723	0.064291	gb|Homo sapiens mRNA; cDNA DKFZp686G14198 (from clone DKFZp686G14198). [BX648591]
A_23_P204640	NANOG	0.49587	down	0.0215496	0.339879	Nanog homeobox pseudogene 8; Nanog homeobox
A_23_P204751	ACCN2	2.11251	up	0.00991064	0.102164	amiloride-sensitive cation channel 2, neuronal
A_23_P205007	IPO5	2.43624	up	0.00690611	0.064291	importin 5
A_23_P205057	PCDH17	2.09006	up	0.0107274	0.102164	protocadherin 17
A_23_P205101	C13orf23	2.29788	up	0.00296945	0	chromosome 13 open reading frame 23
A_23_P205370	ASB2	0.228184	down	0.0127007	0.219739	ankyrin repeat and SOCS box-containing 2
A_23_P206059	PRC1	2.65177	up	0.0025691	0	protein regulator of cytokinesis 1
A_23_P206077	AEN	2.96585	up	0.000981	0	apoptosis enhancing nuclease
A_23_P206280	GPR56	2.32295	up	0.0042654	0.0423048	G protein-coupled receptor 56
A_23_P206310	KIAA0513	0.339356	down	0.00490625	0.0497698	KIAA0513
A_23_P206441	FANCA	2.66981	up	0.018598	0.219739	Fanconi anemia, complementation group A
A_23_P206585	PRKCB	0.268613	down	0.0024133	0	protein kinase C, beta
A_23_P206707	MT1G	0.217417	down	0.0105736	0.139154	metallothionein 1G
A_23_P206718	MT1X	0.396978	down	0.0141029	0.219739	ens|metallothionein 1X [Source:HGNC Symbol;Acc:7405] [ENST00000394485]
A_23_P206724	MT1E	0.195927	down	0.0090947	0.102164	metallothionein 1L (gene/pseudogene); metallothionein 1E; metallothionein 1 pseudogene 3; metallothionein 1J (pseudogene)
A_23_P206806	ITGAL	0.366838	down	0.00411904	0.0497698	integrin, alpha L (antigen CD11A (p180), lymphocyte function-associated antigen 1; alpha polypeptide)
A_23_P20683	KIAA0020	2.6777	up	0.00216509	0	KIAA0020
A_23_P206920	MYH11	0.289803	down	0.0311662	0.533688	myosin, heavy chain 11, smooth muscle
A_23_P207201	CD79B	0.330028	down	0.0242142	0.533688	CD79b molecule, immunoglobulin-associated beta
A_23_P207307	PRR11	2.72134	up	0.00185165	0	proline rich 11
A_23_P207400	BRCA1	3.21778	up	0.00155495	0	breast cancer 1, early onset
A_23_P207517	PDK2	0.485397	down	0.00692657	0.102164	pyruvate dehydrogenase kinase, isozyme 2
A_23_P207520	COL1A1	2.60126	up	0.000843	0	collagen, type I, alpha 1
A_23_P207537	DUSP14	3.64544	up	0.00238436	0	dual specificity phosphatase 14
A_23_P207632	ATP2A3	0.402053	down	0.01349	0.219739	ATPase, Ca++ transporting, ubiquitous
A_23_P207650	ACADVL	0.462245	down	0.00317032	0.0423048	acyl-Coenzyme A dehydrogenase, very long chain
A_23_P207783	TBC1D16	2.31073	up	0.00928195	0.102164	TBC1 domain family, member 16
A_23_P207850	TNS4	4.40205	up	0.012887	0.139154	tensin 4
A_23_P207879	CARD14	3.20523	up	0.00700922	0.064291	caspase recruitment domain family, member 14
A_23_P207905	SECTM1	0.41552	down	0.0241963	0.533688	secreted and transmembrane 1
A_23_P208288	ZNF304	0.421103	down	0.0214198	0.339879	zinc finger protein 304
A_23_P208310	CD3EAP	2.06388	up	0.000763	0	CD3e molecule, epsilon associated protein
A_23_P208450	SLC25A23	0.454014	down	0.00817954	0.102164	solute carrier family 25 (mitochondrial carrier; phosphate carrier), member 23
A_23_P208706	BAX	2.15934	up	0.0149299	0.219739	BCL2-associated X protein
A_23_P208880	UHRF1	3.59795	up	0.00303438	0	ubiquitin-like with PHD and ring finger domains 1
A_23_P208991	PALM	0.463089	down	0.0208355	0.339879	paralemmin
A_23_P209129	LAIR2	2.29732	up	0.00604208	0.0497698	leukocyte-associated immunoglobulin-like receptor 2
A_23_P209200	CCNE1	2.33101	up	0.0047086	0.0423048	cyclin E1
A_23_P209232	CLIP4	0.312736	down	0.00543259	0.064291	CAP-GLY domain containing linker protein family, member 4
A_23_P209484	NEUROD1	0.21614	down	0.0182091	0.339879	neurogenic differentiation 1
A_23_P209564	CYBRD1	0.325494	down	0.00317526	0.0423048	cytochrome b reductase 1
A_23_P209578	GAD1	2.45217	up	0.0179031	0.219739	glutamate decarboxylase 1 (brain, 67kDa)
A_23_P209700	NMUR1	0.365462	down	0.00745878	0.102164	neuromedin U receptor 1
A_23_P209978	VSNL1	11.524	up	0.000634	0	visinin-like 1
A_23_P209987	POLR1B	2.21543	up	0.00669614	0.064291	polymerase (RNA) I polypeptide B, 128kDa
A_23_P210060	C2orf88	0.143817	down	0.0157674	0.219739	chromosome 2 open reading frame 88
A_23_P210158		0.418941	down	0.0245772	0.533688	thc|YG2T_YEAST (P53262) Protein YGR106C precursor, partial (7%) [THC2676186]
A_23_P21033	GMPS	2.37742	up	0.00184781	0	guanine monphosphate synthetase
A_23_P21057	40787	0.412786	down	0.0087282	0.139154	septin 1
A_23_P210581	KCNG1	0.427215	down	0.00655025	0.102164	potassium voltage-gated channel, subfamily G, member 1
A_23_P210623	PCK1	0.323629	down	0.0106409	0.139154	phosphoenolpyruvate carboxykinase 1 (soluble)
A_23_P210643	TH1L	2.12688	up	0.00813767	0.064291	TH1-like (Drosophila)
A_23_P210690	TRIB3	10.6239	up	0.00124496	0	tribbles homolog 3 (Drosophila)
A_23_P210726	CDC25B	2.76748	up	0.000885	0	cell division cycle 25 homolog B (S. pombe)
A_23_P210747	TRMT6	2.88821	up	0.00221464	0	tRNA methyltransferase 6 homolog (S. cerevisiae)
A_23_P210853	GINS1	3.36435	up	0.00241283	0	GINS complex subunit 1 (Psf1 homolog)
A_23_P211302	WDR4	3.42393	up	0.00303822	0	WD repeat domain 4
A_23_P211631	FBLN1	0.331324	down	0.0112367	0.139154	fibulin 1
A_23_P211762	COL8A1	4.07878	up	0.00234973	0	ens|collagen, type VIII, alpha 1 [Source:HGNC Symbol;Acc:2215] [ENST00000261037]
A_23_P211926	WNT5A	4.96542	up	0.00356721	0	wingless-type MMTV integration site family, member 5A
A_23_P212050	BCHE	0.0765949	down	0.0108947	0.139154	butyrylcholinesterase
A_23_P212159	NUP210	2.29438	up	0.0300711	0.533688	nucleoporin 210kDa
A_23_P212160		2.1637	up	0.00211205	0	chromosome 3 open reading frame 31
A_23_P212284	POC1A	3.23311	up	0.0023821	0	WD repeat domain 51A
A_23_P212307	KIF9	2.55176	up	0.000765	0	kinesin family member 9
A_23_P212354	CCR2	0.354722	down	0.0169382	0.339879	chemokine (C-C motif) receptor 2
A_23_P212379	SLC6A20	5.76852	up	0.00576925	0.0497698	solute carrier family 6 (proline IMINO transporter), member 20
A_23_P212469	ENTPD3	0.293665	down	0.00626618	0.064291	ectonucleoside triphosphate diphosphohydrolase 3
A_23_P212500	TF	0.22363	down	0.00382411	0.0423048	transferrin
A_23_P212655	KLHL6	0.389001	down	0.027601	0.533688	kelch-like 6 (Drosophila)
A_23_P212779	PARM1	0.417596	down	0.0164857	0.339879	DKFZP564O0823 protein
A_23_P212968	UGT2B11	0.462678	down	0.035047	0.829192	UDP glucuronosyltransferase 2 family, polypeptide B11
A_23_P213050	HPGD	0.21683	down	0.00393929	0.0423048	hydroxyprostaglandin dehydrogenase 15-(NAD)
A_23_P213319	ADAMTS6	2.93282	up	0.00516825	0.0423048	ADAM metallopeptidase with thrombospondin type 1 motif, 6
A_23_P213424	ENC1	2.95968	up	0.00570547	0.0497698	ectodermal-neural cortex (with BTB-like domain)
A_23_P213562	F2R	2.05607	up	0.0260071	0.339879	coagulation factor II (thrombin) receptor
A_23_P213620	PPP2R2B	0.347576	down	0.00663789	0.102164	protein phosphatase 2 (formerly 2A), regulatory subunit B, beta isoform
A_23_P213857	C7	0.316196	down	0.0100644	0.139154	complement component 7
A_23_P21393		0.370229	down	0.00517209	0.064291	Unknown
A_23_P214059	NR3C1	0.33677	down	0.00153889	0	nuclear receptor subfamily 3, group C, member 1 (glucocorticoid receptor)
A_23_P214144	COL10A1	4.20707	up	0.0214532	0.339879	collagen, type X, alpha 1
A_23_P214168	COL12A1	3.24341	up	0.00762974	0.064291	collagen, type XII, alpha 1
A_23_P214208	CNR1	0.294805	down	0.0272146	0.533688	cannabinoid receptor 1 (brain)
A_23_P214281	PAQR8	0.370127	down	0.017867	0.339879	progestin and adipoQ receptor family member VIII
A_23_P214360	IRF4	0.209234	down	0.018557	0.339879	interferon regulatory factor 4
A_23_P214408	UNC93A	2.58952	up	0.0222761	0.339879	unc-93 homolog A (C. elegans)
A_23_P21485	PID1	0.4277	down	0.0130364	0.219739	phosphotyrosine interaction domain containing 1
A_23_P214907	MTHFD1L	2.82654	up	0.00222918	0	methylenetetrahydrofolate dehydrogenase (NADP+ dependent) 1-like
A_23_P214908		2.27754	up	0.00290686	0	methylenetetrahydrofolate dehydrogenase (NADP+ dependent) 1-like
A_23_P214950	PERP	2.38593	up	0.00567726	0.0497698	PERP, TP53 apoptosis effector
A_23_P214969	CITED2	0.346778	down	0.00314148	0.0423048	Cbp/p300-interacting transactivator, with Glu/Asp-rich carboxy-terminal domain, 2
A_23_P215024	LRRC1	0.490966	down	0.0141338	0.219739	leucine rich repeat containing 1
A_23_P215048	KIAA0408	0.29592	down	0.0093385	0.139154	KIAA0408; chromosome 6 open reading frame 174
A_23_P215070	TSGA14	2.22025	up	0.00779373	0.064291	testis specific, 14
A_23_P215208	FIGNL1	2.96831	up	0.000787	0	fidgetin-like 1
A_23_P215214	LMBR1	2.27664	up	0.00995348	0.102164	limb region 1 homolog (mouse)
A_23_P215328	SFRP4	4.27566	up	0.006775	0.0497698	secreted frizzled-related protein 4
A_23_P215604	CASD1	0.262256	down	0.00474171	0.0497698	CAS1 domain containing 1
A_23_P215744	CTTNBP2	2.47221	up	0.0109326	0.102164	cortactin binding protein 2
A_23_P215819	ZNF655	0.37354	down	0.00237476	0.0270105	zinc finger protein 655
A_23_P215875	DCAF13	2.74964	up	0.00360775	0.0270105	WD repeats and SOF1 domain containing
A_23_P215900	SCARA3	0.456532	down	0.0177227	0.339879	scavenger receptor class A, member 3
A_23_P215913	CLU	0.167235	down	0.00289503	0.0270105	clusterin
A_23_P215956	MYC	4.39519	up	0.00538744	0.0423048	v-myc myelocytomatosis viral oncogene homolog (avian)
A_23_P216023	ANGPT1	0.455091	down	0.0330377	0.829192	angiopoietin 1
A_23_P216068	ATAD2	4.12185	up	0.0145766	0.139154	ATPase family, AAA domain containing 2
A_23_P21618	PDZRN3	0.341049	down	0.00992064	0.139154	PDZ domain containing ring finger 3
A_23_P216361	COL14A1	0.373898	down	0.00659447	0.102164	collagen, type XIV, alpha 1
A_23_P216455	RLN2	3.09734	up	0.0208066	0.339879	relaxin 2
A_23_P216468	SLC1A1	0.344117	down	0.0298979	0.533688	solute carrier family 1 (neuronal/epithelial high affinity glutamate transporter, system Xag), member 1
A_23_P216517	C9orf100	3.0121	up	0.00595784	0.0497698	chromosome 9 open reading frame 100
A_23_P216712	TRPM6	0.125329	down	0.00954973	0.139154	transient receptor potential cation channel, subfamily M, member 6
A_23_P216920	NEK6	2.07293	up	0.00475026	0.0423048	NIMA (never in mitosis gene a)-related kinase 6
A_23_P217015	SET	2.04614	up	0.00309722	0	SET nuclear oncogene; similar to SET translocation
A_23_P21706	CTPS	3.15968	up	0.013175	0.139154	CTP synthase
A_23_P217236	HMGB3	2.82605	up	0.00136081	0	similar to high mobility group box 3; high-mobility group box 3
A_23_P217269	VSIG4	0.491839	down	0.0243934	0.533688	V-set and immunoglobulin domain containing 4
A_23_P217326	FHL1	0.211674	down	0.0183417	0.339879	four and a half LIM domains 1
A_23_P217379	COL4A6	0.188529	down	0.00872549	0.102164	collagen, type IV, alpha 6
A_23_P217384	AP1S2	0.473637	down	0.0141401	0.219739	adaptor-related protein complex 1, sigma 2 subunit pseudogene; adaptor-related protein complex 1, sigma 2 subunit
A_23_P217498	GDPD2	0.347976	down	0.0119993	0.219739	glycerophosphodiester phosphodiesterase domain containing 2
A_23_P217570	CAPN6	0.447559	down	0.0288327	0.533688	calpain 6
A_23_P21758	ADAM28	0.441797	down	0.00671576	0.102164	ADAM metallopeptidase domain 28
A_23_P217637	TIMM8A	2.977	up	0.000801	0	translocase of inner mitochondrial membrane 8 homolog A (yeast)
A_23_P217688	TSC22D3	0.419468	down	0.00301079	0.0423048	TSC22 domain family, member 3; GRAM domain containing 4
A_23_P217704	GYG2	2.62979	up	0.00595939	0.0497698	glycogenin 2
A_23_P217797	DDX3Y	0.497287	down	0.0345618	0.829192	DEAD (Asp-Glu-Ala-Asp) box polypeptide 3, Y-linked
A_23_P217845	RGS16	2.29728	up	0.00552234	0.0497698	regulator of G-protein signaling 16
A_23_P217917	GSTM4	0.373953	down	0.00356045	0.0423048	glutathione S-transferase mu 4
A_23_P218058	KLRC4	0.292925	down	0.00364282	0.0423048	killer cell lectin-like receptor subfamily C, member 4
A_23_P218247	CES3	0.401339	down	0.0271272	0.533688	carboxylesterase 3
A_23_P218369	CCL14	0.270112	down	0.00377497	0.0423048	chemokine (C-C motif) ligand 14; chemokine (C-C motif) ligand 15
A_23_P218646	TNFRSF6B	2.6413	up	0.0122304	0.139154	tumor necrosis factor receptor superfamily, member 6b, decoy; regulator of telomere elongation helicase 1
A_23_P218751	GNB1L	2.08725	up	0.00362736	0.0270105	guanine nucleotide binding protein (G protein), beta polypeptide 1-like
A_23_P218784	DDX17	0.430276	down	0.00503082	0.064291	DEAD (Asp-Glu-Ala-Asp) box polypeptide 17
A_23_P21882		0.42447	down	0.00943575	0.139154	Unknown
A_23_P218827	POLQ	2.66611	up	0.00928031	0.102164	polymerase (DNA directed), theta
A_23_P218858	ABI3BP	0.16641	down	0.00977013	0.139154	ABI family, member 3 (NESH) binding protein
A_23_P22086		2.69383	up	0.0011724	0	Unknown
A_23_P22143	PDE6B	0.46745	down	0.00197078	0	phosphodiesterase 6B, cGMP-specific, rod, beta
A_23_P22205	SLC4A4	0.114502	down	0.00881396	0.102164	solute carrier family 4, sodium bicarbonate cotransporter, member 4
A_23_P22232	KLRC2	0.170256	down	0.00230425	0	killer cell lectin-like receptor subfamily C, member 2
A_23_P22350	GRAMD3	0.362046	down	0.00868186	0.102164	GRAM domain containing 3
A_23_P22596	EGFL6	2.93714	up	0.00625149	0.0497698	EGF-like-domain, multiple 6
A_23_P22682	ARMCX1	0.409082	down	0.00836562	0.102164	armadillo repeat containing, X-linked 1
A_23_P23048	S100A9	3.42361	up	0.00430594	0.0423048	S100 calcium binding protein A9
A_23_P23194	PINK1	0.38953	down	0.00178655	0	PTEN induced putative kinase 1
A_23_P23279	RCSD1	0.358999	down	0.00402277	0.0497698	RCSD domain containing 1
A_23_P233	FMO5	0.294624	down	0.00851077	0.102164	flavin containing monooxygenase 5
A_23_P23303	EXO1	2.1608	up	0.00319028	0	exonuclease 1
A_23_P23318	WDR3	2.3809	up	0.00198776	0	WD repeat domain 3
A_23_P23356	RRP15	2.5569	up	0.00417986	0.0423048	ribosomal RNA processing 15 homolog (S. cerevisiae)
A_23_P23639	MCOLN2	0.375045	down	0.0179343	0.339879	mucolipin 2
A_23_P23783	MYOC	0.0634627	down	0.00135659	0	myocilin, trabecular meshwork inducible glucocorticoid response
A_23_P24044	CNNM2	0.499429	down	0.0226901	0.533688	cyclin M2
A_23_P24077	C10orf54	0.458051	down	0.00217848	0	chromosome 10 open reading frame 54
A_23_P24104	PLAU	2.64345	up	0.00587916	0.0497698	plasminogen activator, urokinase
A_23_P2423	MAGOHB	2.92433	up	0.000595	0	mago-nashi homolog B (Drosophila)
A_23_P24444	DHCR7	2.20073	up	0.0139684	0.139154	7-dehydrocholesterol reductase
A_23_P24515	ACAT1	0.474822	down	0.0252812	0.533688	acetyl-Coenzyme A acetyltransferase 1
A_23_P24543	FAM55A	0.306355	down	0.00917422	0.139154	family with sequence similarity 55, member A
A_23_P24586	ACCS	0.475086	down	0.0109862	0.139154	1-aminocyclopropane-1-carboxylate synthase homolog (Arabidopsis)(non-functional)
A_23_P24616	SIAE	0.449557	down	0.018207	0.339879	sialic acid acetylesterase
A_23_P24716	TMEM132A	3.29193	up	0.00125139	0	transmembrane protein 132A
A_23_P24870	CD44	2.18361	up	0.0275752	0.533688	CD44 molecule (Indian blood group)
A_23_P24948	KCNE3	2.03205	up	0.0067984	0.064291	potassium voltage-gated channel, Isk-related family, member 3
A_23_P24997	CDK4	2.07216	up	0.00179625	0	cyclin-dependent kinase 4
A_23_P250102	CAND2	0.372699	down	0.0299093	0.533688	cullin-associated and neddylation-dissociated 2 (putative)
A_23_P250173	CNTN3	0.228915	down	0.0209811	0.339879	contactin 3 (plasmacytoma associated)
A_23_P25019	PRIM1	2.40363	up	0.00574142	0.0497698	primase, DNA, polypeptide 1 (49kDa)
A_23_P250313	KIAA1524	6.28523	up	0.00275643	0	KIAA1524
A_23_P250735	CBX7	0.356676	down	0.0239935	0.533688	chromobox homolog 7
A_23_P250914	ATP6V1C2	3.75255	up	0.00275563	0	ATPase, H+ transporting, lysosomal 42kDa, V1 subunit C2
A_23_P250951	SLC26A2	0.0961887	down	0.00832016	0.102164	solute carrier family 26 (sulfate transporter), member 2
A_23_P251132	SNTG2	0.379016	down	0.00535625	0.064291	syntrophin, gamma 2
A_23_P251364	STOX2	0.190964	down	0.00433366	0.0497698	storkhead box 2
A_23_P251412	SCGN	0.0765749	down	0.00168239	0	secretagogin, EF-hand calcium binding protein
A_23_P251421	CDCA7	3.90813	up	0.00528212	0.0423048	cell division cycle associated 7
A_23_P25163	MRPL42	2.15631	up	0.00314087	0	mitochondrial ribosomal protein L42
A_23_P251695	NXT1	2.92052	up	0.000764	0	NTF2-like export factor 1
A_23_P251771	PUS1	2.32266	up	0.000783	0	pseudouridylate synthase 1
A_23_P251984	PSPH	2.28844	up	0.00583494	0.0497698	phosphoserine phosphatase-like; phosphoserine phosphatase
A_23_P252075	AHCYL2	0.387988	down	0.0140001	0.219739	adenosylhomocysteinase-like 2
A_23_P252106	RIPK2	2.57642	up	0.00619041	0.0497698	receptor-interacting serine-threonine kinase 2
A_23_P252541	RAB7B	0.470415	down	0.00598795	0.064291	RAB7B, member RAS oncogene family
A_23_P252556	BAI3	0.246467	down	0.0250177	0.533688	brain-specific angiogenesis inhibitor 3
A_23_P252740	DSCC1	4.77522	up	0.00663822	0.0497698	defective in sister chromatid cohesion 1 homolog (S. cerevisiae)
A_23_P252783	SLC2A8	2.02112	up	0.0312393	0.533688	solute carrier family 2 (facilitated glucose transporter), member 8
A_23_P252817	SST	0.183428	down	0.00242754	0	somatostatin
A_23_P252855	BRIX1	2.4556	up	0.00066	0	brix domain containing 2
A_23_P252857	BRIX1	3.02519	up	0.000636	0	brix domain containing 2
A_23_P25293	NCAPD2	2.03288	up	0.00864203	0.102164	non-SMC condensin I complex, subunit D2
A_23_P253046	UGP2	0.37021	down	0.00529301	0.064291	UDP-glucose pyrophosphorylase 2
A_23_P253317	GPR171	0.422831	down	0.011941	0.219739	G protein-coupled receptor 171
A_23_P25336	GLTP	0.495294	down	0.0110731	0.139154	glycolipid transfer protein; glycolipid transfer protein pseudogene 1
A_23_P253412	MRPL50	2.34731	up	0.00224019	0	mitochondrial ribosomal protein L50
A_23_P253446	GAP43	0.197189	down	0.0194838	0.339879	growth associated protein 43
A_23_P253524	CENPE	2.65394	up	0.0150755	0.219739	centromere protein E, 312kDa
A_23_P253602	BMX	0.313676	down	0.0175191	0.339879	BMX non-receptor tyrosine kinase
A_23_P253738	CLN8	0.455986	down	0.0181363	0.339879	ceroid-lipofuscinosis, neuronal 8 (epilepsy, progressive with mental retardation)
A_23_P253752	FAM54A	4.71151	up	0.00438824	0.0270105	family with sequence similarity 54, member A
A_23_P253911	CHRNA3	0.403856	down	0.0251997	0.533688	cholinergic receptor, nicotinic, alpha 3
A_23_P254079	STBD1	0.392933	down	0.01735	0.339879	starch binding domain 1
A_23_P254573	DNAJC2	2.4779	up	0.00149838	0	DnaJ (Hsp40) homolog, subfamily C, member 2
A_23_P254612	DBF4	2.46415	up	0.00524821	0.0497698	DBF4 homolog (S. cerevisiae)
A_23_P254626	SGCE	0.461882	down	0.0128348	0.219739	sarcoglycan, epsilon
A_23_P254664	GCG	0.0600386	down	0.00279239	0.0270105	glucagon
A_23_P254733	MLF1IP	2.38486	up	0.0216428	0.339879	MLF1 interacting protein
A_23_P255016	UGGT1	2.09347	up	0.0122876	0.139154	UDP-glucose ceramide glucosyltransferase-like 1
A_23_P25525	GTF3A	2.21785	up	0.00590825	0.0497698	general transcription factor IIIA
A_23_P25566	GPR183	0.381029	down	0.0198265	0.339879	G protein-coupled receptor 183
A_23_P255812	TMEM66	0.479034	down	0.00104379	0	transmembrane protein 66
A_23_P255884	GSN	0.296891	down	0.00636953	0.064291	gelsolin (amyloidosis, Finnish type)
A_23_P256047	ANKRD5	2.21882	up	0.0178631	0.219739	ankyrin repeat domain 5
A_23_P256084	ARSE	2.08674	up	0.0279809	0.533688	arylsulfatase E (chondrodysplasia punctata 1)
A_23_P25626	C13orf34	2.66479	up	0.00546413	0.0497698	chromosome 13 open reading frame 34
A_23_P25638	RNF219	2.36088	up	0.00468967	0.0423048	ring finger protein 219
A_23_P256425	ADAMDEC1	0.18932	down	0.00712715	0.102164	ADAM-like, decysin 1
A_23_P256455	RPA3	2.45349	up	0.00189115	0	replication protein A3, 14kDa
A_23_P256470	NPY	0.151863	down	0.00632643	0.064291	neuropeptide Y
A_23_P25674	CKB	0.222549	down	0.00868591	0.102164	creatine kinase, brain
A_23_P256784	MUC2	0.39578	down	0.0245432	0.533688	mucin 2, oligomeric mucus/gel-forming
A_23_P256855	XPO5	2.14916	up	0.00340332	0.0270105	exportin 5
A_23_P256956	KIF20A	3.39006	up	0.00872966	0.064291	kinesin family member 20A
A_23_P257003	PCSK5	0.411786	down	0.0104951	0.139154	proprotein convertase subtilisin/kexin type 5
A_23_P257087	PDK4	0.189845	down	0.0116358	0.139154	pyruvate dehydrogenase kinase, isozyme 4
A_23_P257164	AMT	0.391206	down	0.0115714	0.139154	aminomethyltransferase
A_23_P257365	GFI1	0.41767	down	0.0151718	0.219739	growth factor independent 1 transcription repressor
A_23_P257497	C6orf99	2.22894	up	0.0202822	0.339879	similar to Putative uncharacterized protein C6orf99; chromosome 6 open reading frame 99
A_23_P257668	TTC26	2.19862	up	0.0043014	0.0423048	tetratricopeptide repeat domain 26
A_23_P257863	CCT5	2.05157	up	0.00556561	0.0497698	chaperonin containing TCP1, subunit 5 (epsilon)
A_23_P257924	ETS2	2.32527	up	0.00612223	0.0497698	v-ets erythroblastosis virus E26 oncogene homolog 2 (avian)
A_23_P257993	DNASE1L3	0.241833	down	0.0115758	0.139154	deoxyribonuclease I-like 3
A_23_P258088	PACSIN1	0.359979	down	0.00546473	0.064291	protein kinase C and casein kinase substrate in neurons 1
A_23_P258190	AKR1B1	0.353329	down	0.0113264	0.139154	aldo-keto reductase family 1, member B1 (aldose reductase)
A_23_P258321	MRPS17	3.07261	up	0.000631	0	mitochondrial ribosomal protein S17
A_23_P258493	LMNB1	2.94949	up	0.0128576	0.139154	lamin B1
A_23_P258504		0.455798	down	0.0150432	0.219739	T cell receptor alpha constant; T cell receptor alpha locus; T cell receptor alpha variable 20; T cell receptor delta locus; T cell receptor delta variable 2
A_23_P25873	WDHD1	2.41872	up	0.0262508	0.339879	WD repeat and HMG-box DNA binding protein 1
A_23_P258769	HLA-DPB1	0.351603	down	0.00663968	0.102164	major histocompatibility complex, class II, DP beta 1
A_23_P258862	PDCD4	0.272968	down	0.00705519	0.102164	programmed cell death 4 (neoplastic transformation inhibitor)
A_23_P258964	IARS	2.20773	up	0.00599201	0.0497698	isoleucyl-tRNA synthetase
A_23_P259270	CDKL2	0.478324	down	0.0280357	0.533688	cyclin-dependent kinase-like 2 (CDC2-related kinase)
A_23_P259561		0.427041	down	0.0225617	0.339879	gb|Homo sapiens HLA-DMB mRNA for MHC class II antigen, partial cds, splicing variant 2. [AB362555]
A_23_P259586	TTK	4.88226	up	0.00592013	0.0497698	TTK protein kinase
A_23_P259594	AKAP7	0.403228	down	0.0121943	0.219739	A kinase (PRKA) anchor protein 7
A_23_P259641	EZH2	2.55863	up	0.00872408	0.102164	enhancer of zeste homolog 2 (Drosophila)
A_23_P259692	PSAT1	3.5692	up	0.00451299	0.0423048	chromosome 8 open reading frame 62; phosphoserine aminotransferase 1
A_23_P259741	SATB1	0.456451	down	0.0155148	0.219739	SATB homeobox 1
A_23_P259863	CD177	0.299268	down	0.0236191	0.533688	CD177 molecule
A_23_P25994	LGMN	0.47709	down	0.00442135	0.0497698	legumain
A_23_P26243	CCNDBP1	0.49658	down	0.0048503	0.064291	cyclin D-type binding-protein 1
A_23_P26426	CPNE7	3.10801	up	0.0034844	0.0270105	copine VII
A_23_P26457	HBA2	0.46704	down	0.0286818	0.533688	hemoglobin, alpha 2; hemoglobin, alpha 1
A_23_P26522	AQP8	0.108649	down	0.00209256	0	aquaporin 8
A_23_P26557	C16orf59	4.04224	up	0.00178748	0	chromosome 16 open reading frame 59
A_23_P26640	C16orf89	0.448497	down	0.00598385	0.064291	chromosome 16 open reading frame 89
A_23_P26815	RILP	0.358473	down	0.00187086	0	Rab interacting lysosomal protein
A_23_P26847	SOX9	4.06981	up	0.0106432	0.102164	SRY (sex determining region Y)-box 9
A_23_P26890	MMP28	0.237235	down	0.00298371	0.0270105	matrix metallopeptidase 28
A_23_P27005	DHRS11	0.24782	down	0.00991905	0.139154	dehydrogenase/reductase (SDR family) member 11
A_23_P27285	MPPE1	0.492365	down	0.00862189	0.139154	metallophosphoesterase 1
A_23_P27306	COLEC12	0.336939	down	0.00265034	0.0270105	collectin sub-family member 12
A_23_P27381	TSHZ1	0.398179	down	0.00612243	0.064291	teashirt zinc finger homeobox 1
A_23_P27656	C19orf48	2.13291	up	0.00267124	0	chromosome 19 open reading frame 48
A_23_P2789	OLFM4	7.51033	up	0.0107299	0.102164	olfactomedin 4
A_23_P27947	PDCD2L	2.67687	up	0.00127586	0	programmed cell death 2-like
A_23_P28153		2.00553	up	0.00514801	0.0497698	selenocysteine lyase
A_23_P28625	WDR12	2.28811	up	0.00382443	0.0270105	WD repeat domain 12
A_23_P28733	RBL1	2.04758	up	0.00499201	0.0423048	retinoblastoma-like 1 (p107)
A_23_P28886	PCNA	2.8938	up	0.00551754	0.0497698	proliferating cell nuclear antigen
A_23_P28898	PLCB4	2.52204	up	0.0230383	0.339879	phospholipase C, beta 4
A_23_P28953	DNMT3B	2.41135	up	0.00267413	0	DNA (cytosine-5-)-methyltransferase 3 beta
A_23_P2901	LOC100506972	0.257383	down	0.00077	0	chromosome 14 open reading frame 113
A_23_P2904	LOC100506972	0.440668	down	0.000743	0	chromosome 14 open reading frame 113
A_23_P29083	SLC19A1	2.25878	up	0.00434654	0.0423048	solute carrier family 19 (folate transporter), member 1
A_23_P29096	PDE9A	0.26466	down	0.0175916	0.339879	phosphodiesterase 9A
A_23_P29153	RTDR1	2.17194	up	0.0137061	0.139154	rhabdoid tumor deletion region gene 1
A_23_P29684	VILL	0.434805	down	0.0108868	0.139154	villin-like
A_23_P29922	TLR3	0.318859	down	0.00504845	0.0497698	toll-like receptor 3
A_23_P29939	SNCA	0.474023	down	0.0139442	0.219739	synuclein, alpha (non A4 component of amyloid precursor)
A_23_P300033	PDGFRA	0.476124	down	0.00555597	0.064291	platelet-derived growth factor receptor, alpha polypeptide
A_23_P300220	YPEL4	0.411792	down	0.00520152	0.064291	yippee-like 4 (Drosophila)
A_23_P301079	SKA2	2.17215	up	0.00864639	0.102164	family with sequence similarity 33, member A; similar to Spindle and kinetochore-associated protein 2
A_23_P3014	RNASE6	0.425543	down	0.0154982	0.219739	ribonuclease, RNase A family, k6
A_23_P301530	ANK3	0.431243	down	0.00578287	0.064291	ankyrin 3, node of Ranvier (ankyrin G)
A_23_P302654	CEP72	3.67274	up	0.00222918	0	centrosomal protein 72kDa
A_23_P302914	ZFYVE28	0.421778	down	0.00570128	0.064291	zinc finger, FYVE domain containing 28
A_23_P303087	PTN	0.21332	down	0.00412057	0.0497698	pleiotrophin
A_23_P303242	MT1X	0.332602	down	0.0118824	0.139154	metallothionein 1X
A_23_P303251	PTCHD1	0.162731	down	0.024405	0.533688	patched domain containing 1
A_23_P303671	ECM2	0.451313	down	0.0262288	0.533688	extracellular matrix protein 2, female organ and adipocyte specific
A_23_P303718	DST	0.31612	down	0.00183617	0	dystonin
A_23_P303833	SCN4B	0.314275	down	0.00498213	0.0497698	sodium channel, voltage-gated, type IV, beta
A_23_P30464	PRR7	3.01463	up	0.00334361	0	proline rich 7 (synaptic)
A_23_P305060	NAMPT	2.84568	up	0.0031447	0	nicotinamide phosphoribosyltransferase
A_23_P305092	CRTAM	0.345274	down	0.00624811	0.064291	cytotoxic and regulatory T cell molecule
A_23_P305759	ABHD3	0.324803	down	0.0292745	0.533688	abhydrolase domain containing 3
A_23_P306215	FAM84A	2.05732	up	0.0133263	0.139154	hypothetical LOC653602; family with sequence similarity 84, member A
A_23_P30634	BACH2	0.460747	down	0.0228643	0.533688	BTB and CNC homology 1, basic leucine zipper transcription factor 2
A_23_P307310	ACAN	2.95634	up	0.00724375	0.064291	aggrecan
A_23_P307544	PLXNA2	0.491592	down	0.017712	0.339879	plexin A2
A_23_P3083		0.131018	down	0.00550694	0.064291	Unknown
A_23_P308763	FARP1	2.16661	up	0.00692492	0.064291	FERM, RhoGEF (ARHGEF) and pleckstrin domain protein 1 (chondrocyte-derived)
A_23_P308974	ADAMTSL3	0.145222	down	0.00474333	0.0497698	ADAMTS-like 3
A_23_P30900		0.436234	down	0.0122468	0.219739	similar to hCG2042724; similar to HLA class II histocompatibility antigen, DQ(1) alpha chain precursor (DC-4 alpha chain); major histocompatibility complex, class II, DQ alpha 1
A_23_P30913	HLA-DPA1	0.35539	down	0.0070173	0.102164	major histocompatibility complex, class II, DP alpha 1
A_23_P309261	AKAP9	0.454621	down	0.0057098	0.064291	A kinase (PRKA) anchor protein (yotiao) 9
A_23_P309361	C1orf59	2.18382	up	0.0050923	0.0497698	chromosome 1 open reading frame 59
A_23_P31006	HLA-DRB5	0.403583	down	0.00978984	0.139154	major histocompatibility complex, class II, DR beta 5
A_23_P310068	C12orf29	2.83082	up	0.00279934	0	chromosome 12 open reading frame 29
A_23_P310094	SYNPO2	0.179371	down	0.0298574	0.533688	synaptopodin 2
A_23_P310317	TCOF1	2.3241	up	0.00380809	0.0270105	Treacher Collins-Franceschetti syndrome 1
A_23_P310460	MDGA1	0.449205	down	0.0114026	0.139154	MAM domain containing glycosylphosphatidylinositol anchor 1
A_23_P3111	ACOT2	0.418848	down	0.00826946	0.102164	acyl-CoA thioesterase 2
A_23_P31177	TMEM140	0.417182	down	0.00222431	0	transmembrane protein 140
A_23_P311875	CD6	0.484089	down	0.0170067	0.339879	CD6 molecule
A_23_P311895	CLIC5	0.381694	down	0.0170204	0.339879	chloride intracellular channel 5
A_23_P312150	EDN2	0.131355	down	0.00342532	0.0423048	endothelin 2
A_23_P31273	AMPH	0.436516	down	0.0133052	0.219739	amphiphysin
A_23_P312840	SEMA6A	0.482879	down	0.0016358	0	sema domain, transmembrane domain (TM), and cytoplasmic domain, (semaphorin) 6A
A_23_P31306	HOXA13	0.454803	down	0.00764618	0.102164	homeobox A13
A_23_P31315	CBX3	2.76101	up	0.00161457	0	similar to chromobox homolog 3; chromobox homolog 3 (HP1 gamma homolog, Drosophila)
A_23_P314151	NOLC1	3.28897	up	0.00384172	0.0270105	nucleolar and coiled-body phosphoprotein 1
A_23_P314642	ZNF280C	2.05343	up	0.00107268	0	zinc finger protein 280C
A_23_P31536	SSBP1	2.06462	up	0.00340505	0.0270105	single-stranded DNA binding protein 1
A_23_P315364	CXCL2	3.1457	up	0.00694409	0.064291	chemokine (C-X-C motif) ligand 2
A_23_P315892	ST6GALNAC6	0.26719	down	0.00968159	0.139154	ST6 (alpha-N-acetyl-neuraminyl-2,3-beta-galactosyl-1,3)-N-acetylgalactosaminide alpha-2,6-sialyltransferase 6
A_23_P31725	BLK	0.382452	down	0.0219728	0.339879	B lymphoid tyrosine kinase
A_23_P31739	STMN4	0.299365	down	0.00997438	0.139154	stathmin-like 4
A_23_P319005	HMP19	0.308709	down	0.0215403	0.339879	HMP19 protein
A_23_P319598	C4BPB	2.31632	up	0.0303783	0.533688	complement component 4 binding protein, beta
A_23_P320070	CARD14	4.15453	up	0.00322286	0	caspase recruitment domain family, member 14
A_23_P320113	SRXN1	2.40514	up	0.022274	0.339879	sulfiredoxin 1 homolog (S. cerevisiae)
A_23_P320190		2.02957	up	0.011249	0.139154	coiled-coil domain containing 150
A_23_P320216	FAM55D	0.182693	down	0.0132711	0.219739	family with sequence similarity 55, member D
A_23_P320578	RGS16	3.29533	up	0.0051715	0.0423048	regulator of G-protein signaling 16
A_23_P321511	40605	0.478056	down	0.0332144	0.829192	membrane-associated ring finger (C3HC4) 3
A_23_P32233	KLF4	0.253007	down	0.00813658	0.102164	Kruppel-like factor 4 (gut)
A_23_P32249		0.47703	down	0.00557263	0.064291	formin binding protein 1
A_23_P322562	NEURL	0.401539	down	0.0266281	0.533688	neuralized homolog (Drosophila)
A_23_P323180	HOXD3	0.492039	down	0.0203446	0.339879	homeobox D3
A_23_P323751	FAM83D	4.53217	up	0.00636804	0.0497698	family with sequence similarity 83, member D
A_23_P323761	TRAF3IP3	0.340353	down	0.00495445	0.0497698	TRAF3 interacting protein 3
A_23_P324340	DISP2	0.379332	down	0.00218847	0	dispatched homolog 2 (Drosophila)
A_23_P32454	TG	3.69089	up	0.00610684	0.0497698	thyroglobulin
A_23_P324754	KIAA1199	25.9546	up	0.00241193	0	KIAA1199
A_23_P324890		2.07987	up	0.000847	0	Unknown
A_23_P32500	STAB1	0.387478	down	0.00639592	0.064291	stabilin 1
A_23_P32558	WDR5	2.02828	up	0.00894261	0.102164	WD repeat domain 5
A_23_P32583		0.447924	down	0.0284197	0.533688	Unknown
A_23_P327022	MDFIC	0.494438	down	0.00537425	0.064291	MyoD family inhibitor domain containing
A_23_P32707	ESPL1	2.30603	up	0.00429179	0.0423048	extra spindle pole bodies homolog 1 (S. cerevisiae)
A_23_P327361	DMXL2	0.436524	down	0.00173188	0	Dmx-like 2
A_23_P328000	TMEM182	2.14374	up	0.0109105	0.139154	transmembrane protein 182
A_23_P328323	RAVER2	0.491781	down	0.00764621	0.102164	ribonucleoprotein, PTB-binding 2
A_23_P32913	ARMC10	2.4811	up	0.00183489	0	armadillo repeat containing 10
A_23_P329353	CNRIP1	0.43299	down	0.00459937	0.0497698	cannabinoid receptor interacting protein 1
A_23_P329822	GREM2	0.211237	down	0.0216994	0.339879	gremlin 2, cysteine knot superfamily, homolog (Xenopus laevis)
A_23_P330561	C19orf59	2.66839	up	0.0114286	0.139154	chromosome 19 open reading frame 59
A_23_P33196	COL5A2	2.22131	up	0.00437436	0.0423048	collagen, type V, alpha 2
A_23_P332439		2.23721	up	0.00667676	0.064291	nucleoporin like 1
A_23_P33256	GP9	0.496706	down	0.00995373	0.139154	glycoprotein IX (platelet)
A_23_P332960	TMEM80	0.490768	down	0.00806184	0.102164	transmembrane protein 80
A_23_P333951	DNAH14	2.64701	up	0.00131775	0	dynein, axonemal, heavy chain 14
A_23_P333998	POLQ	2.48971	up	0.00622518	0.0497698	polymerase (DNA directed), theta
A_23_P334414	TRAF3IP3	0.306992	down	0.00905512	0.139154	TRAF3 interacting protein 3
A_23_P337658	ALPI	0.461787	down	0.0141335	0.219739	alkaline phosphatase, intestinal
A_23_P33791	SSBP2	0.370444	down	0.00371202	0.0423048	single-stranded DNA binding protein 2
A_23_P339818	ARRDC4	0.473077	down	0.0213906	0.339879	arrestin domain containing 4
A_23_P340019	NLRC3	0.353933	down	0.010453	0.139154	NLR family, CARD domain containing 3
A_23_P340722	XPOT	2.06515	up	0.0132097	0.139154	exportin, tRNA (nuclear export receptor for tRNAs); similar to Exportin-T (tRNA exportin) (Exportin(tRNA))
A_23_P340909	SKA3	8.48641	up	0.00155875	0	chromosome 13 open reading frame 3
A_23_P341275	POP1	2.63647	up	0.00998065	0.102164	processing of precursor 1, ribonuclease P/MRP subunit (S. cerevisiae)
A_23_P342138	ADAMTSL1	0.341876	down	0.00521049	0.064291	ADAMTS-like 1
A_23_P3424	RPP25	2.26757	up	0.00188382	0	ribonuclease P/MRP 25kDa subunit
A_23_P343104	FLJ30901	0.42799	down	0.0196181	0.339879	hypothetical protein FLJ30901
A_23_P34325	LRP8	4.87491	up	0.00131751	0	low density lipoprotein receptor-related protein 8, apolipoprotein e receptor
A_23_P344853	WDR43	2.51533	up	0.000558	0	WD repeat domain 43
A_23_P345081	ZNF655	0.385671	down	0.00720785	0.102164	zinc finger protein 655
A_23_P34537	EPHX1	0.480602	down	0.0180985	0.339879	epoxide hydrolase 1, microsomal (xenobiotic)
A_23_P345460	PLEKHG4	2.46802	up	0.00822376	0.064291	pleckstrin homology domain containing, family G (with RhoGef domain) member 4
A_23_P345591	PSMA2	2.01172	up	0.000782	0	proteasome (prosome, macropain) subunit, alpha type, 2
A_23_P345707	C15orf42	2.78211	up	0.00239989	0	chromosome 15 open reading frame 42
A_23_P346206	RAE1	2.56672	up	0.002057	0	RAE1 RNA export 1 homolog (S. pombe)
A_23_P346376	P2RY10	0.488986	down	0.00411837	0.0497698	purinergic receptor P2Y, G-protein coupled, 10
A_23_P34676	CD247	0.383149	down	0.00533263	0.064291	CD247 molecule
A_23_P346912	SPATA17	2.54615	up	0.00852627	0.064291	spermatogenesis associated 17
A_23_P347048	SGPP1	0.491395	down	0.0162937	0.339879	sphingosine-1-phosphate phosphatase 1
A_23_P347070	PAG1	0.44534	down	0.0260358	0.533688	phosphoprotein associated with glycosphingolipid microdomains 1
A_23_P34788	KIF2C	3.69519	up	0.00341259	0	kinesin family member 2C
A_23_P348063	SYNGR1	0.441503	down	0.00459981	0.0497698	synaptogyrin 1
A_23_P348146	SLAIN1	0.476691	down	0.0129891	0.219739	SLAIN motif family, member 1
A_23_P348183	C6orf223	2.77143	up	0.0125031	0.139154	chromosome 6 open reading frame 223
A_23_P348227	ZNF135	0.455978	down	0.0216939	0.339879	zinc finger protein 135
A_23_P349406	RIMKLA	0.39512	down	0.0226882	0.339879	ribosomal modification protein rimK-like family member A
A_23_P349463	CHP2	0.140418	down	0.0187797	0.339879	calcineurin B homologous protein 2
A_23_P349566	CCDC85A	0.442632	down	0.0216524	0.339879	coiled-coil domain containing 85A
A_23_P349817	GTF2F2	2.4506	up	0.0014667	0	general transcription factor IIF, polypeptide 2, 30kDa
A_23_P349966	TMEM130	0.319566	down	0.0179036	0.339879	transmembrane protein 130
A_23_P35021	B3GALT6	2.08164	up	0.0103405	0.102164	UDP-Gal:betaGal beta 1,3-galactosyltransferase polypeptide 6
A_23_P350617	KLB	0.315599	down	0.0120895	0.219739	klotho beta
A_23_P351467	CMAH	0.267014	down	0.00526729	0.064291	cytidine monophosphate-N-acetylneuraminic acid hydroxylase (CMP-N-acetylneuraminate monooxygenase) pseudogene
A_23_P351757	PLCD3	0.477927	down	0.0221819	0.339879	phospholipase C, delta 3
A_23_P35194	EIF1AX	2.85085	up	0.00194976	0	eukaryotic translation initiation factor 1A, X-linked
A_23_P35219	NEK2	3.23859	up	0.00161571	0	NIMA (never in mitosis gene a)-related kinase 2
A_23_P352266	BCL2	0.297444	down	0.00337693	0.0423048	B-cell CLL/lymphoma 2
A_23_P35230	CD46	2.0093	up	0.00190585	0	CD46 molecule, complement regulatory protein
A_23_P352861		0.366047	down	0.00564967	0.064291	T cell receptor beta constant 2; T cell receptor beta variable 5-4; T cell receptor beta variable 3-1; T cell receptor beta variable 7-2
A_23_P352932	SORCS1	0.199143	down	0.0114445	0.139154	sortilin-related VPS10 domain containing receptor 1
A_23_P35309	TAF5L	2.00326	up	0.0090647	0.102164	TAF5-like RNA polymerase II, p300/CBP-associated factor (PCAF)-associated factor, 65kDa
A_23_P353704	GPCPD1	2.25516	up	0.0241895	0.339879	hypothetical protein KIAA1434
A_23_P354146	ITK	0.381348	down	0.0154676	0.219739	IL2-inducible T-cell kinase
A_23_P354297	CHTF18	2.37141	up	0.00333557	0.0270105	CTF18, chromosome transmission fidelity factor 18 homolog (S. cerevisiae)
A_23_P354308		0.147012	down	0.00720863	0.102164	ABI family, member 3 (NESH) binding protein
A_23_P35444	INA	0.433449	down	0.0159152	0.219739	internexin neuronal intermediate filament protein, alpha
A_23_P354694	WISP1	3.54701	up	0.0024321	0	WNT1 inducible signaling pathway protein 1
A_23_P354805	KLF12	0.401394	down	0.0091745	0.139154	Kruppel-like factor 12
A_23_P355075	CENPN	3.3201	up	0.00488508	0.0423048	centromere protein N
A_23_P356021	FANCB	3.09279	up	0.000778	0	Fanconi anemia, complementation group B
A_23_P35617	PLCE1	0.399857	down	0.00717191	0.102164	phospholipase C, epsilon 1
A_23_P356581	ROBO3	0.445211	down	0.0122521	0.219739	roundabout, axon guidance receptor, homolog 3 (Drosophila)
A_23_P356684	ANLN	5.86896	up	0.0023536	0	anillin, actin binding protein
A_23_P357101	APOBEC3F	0.380808	down	0.00724912	0.102164	apolipoprotein B mRNA editing enzyme, catalytic polypeptide-like 3F
A_23_P357248	ZNF343	2.10419	up	0.00342579	0.0270105	zinc finger protein 343
A_23_P357270	SLC17A4	0.355944	down	0.00537055	0.064291	solute carrier family 17 (sodium phosphate), member 4
A_23_P357717	TCL1A	0.18689	down	0.0351295	0.829192	T-cell leukemia/lymphoma 1A
A_23_P357724	KCNK3	0.486646	down	0.016282	0.339879	potassium channel, subfamily K, member 3
A_23_P35871	E2F8	2.67605	up	0.0342667	0.533688	E2F transcription factor 8
A_23_P359214	LOC643650	0.398557	down	0.0140196	0.219739	hypothetical protein LOC728449
A_23_P359245	MET	3.8071	up	0.00479953	0.0423048	met proto-oncogene (hepatocyte growth factor receptor)
A_23_P359430	NBPF14	0.490125	down	0.00608419	0.064291	neuroblastoma breakpoint family, member 15; neuroblastoma breakpoint family, member 14; neuroblastoma breakpoint family, member 9; neuroblastoma breakpoint family, member 11; neuroblastoma breakpoint family, member 11-like; neuroblastoma breakpoint family
A_23_P35977	PDZD3	0.312711	down	0.00307295	0.0423048	PDZ domain containing 3
A_23_P36018	VSIG2	0.245619	down	0.00717646	0.102164	V-set and immunoglobulin domain containing 2
A_23_P360754	ADAMTS4	2.66732	up	0.00803616	0.064291	ADAM metallopeptidase with thrombospondin type 1 motif, 4
A_23_P360804	CPNE5	0.318347	down	0.00833872	0.102164	copine V
A_23_P36120	MS4A6A	0.416152	down	0.0342712	0.829192	membrane-spanning 4-domains, subfamily A, member 6A
A_23_P361405	HYAL3	2.37355	up	0.00243134	0	hyaluronoglucosaminidase 3
A_23_P362046	C13orf27	2.4992	up	0.0010675	0	chromosome 13 open reading frame 27
A_23_P362719	LSM14B	2.30729	up	0.0208221	0.339879	LSM14B, SCD6 homolog B (S. cerevisiae)
A_23_P363255	CCDC68	0.32677	down	0.0108877	0.139154	coiled-coil domain containing 68
A_23_P363647	DDX26B	0.419895	down	0.0125428	0.219739	DEAD/H (Asp-Glu-Ala-Asp/His) box polypeptide 26B
A_23_P363778	FRZB	0.323884	down	0.0165321	0.219739	frizzled-related protein
A_23_P36397	CYP27B1	2.36349	up	0.0051142	0.0423048	cytochrome P450, family 27, subfamily B, polypeptide 1
A_23_P364504		3.93752	up	0.00836834	0.064291	family with sequence similarity 132, member B
A_23_P364625	LRRC19	0.296569	down	0.0185513	0.339879	leucine rich repeat containing 19
A_23_P365412	MFSD4	0.254487	down	0.0173101	0.339879	major facilitator superfamily domain containing 4
A_23_P365610	JUND	0.405022	down	0.00402185	0.0497698	jun D proto-oncogene
A_23_P366376	TDGF1	5.17413	up	0.000731	0	teratocarcinoma-derived growth factor 3, pseudogene; teratocarcinoma-derived growth factor 1
A_23_P366394	ZAK	2.93032	up	0.00648985	0.0497698	sterile alpha motif and leucine zipper containing kinase AZK
A_23_P366468		2.37216	up	0.0018428	0	brix domain containing 1 pseudogene; brix domain containing 1
A_23_P366559	DENND5B	0.352585	down	0.00421592	0.0497698	DENN/MADD domain containing 5B
A_23_P368225	EME1	2.00714	up	0.00428898	0.0423048	essential meiotic endonuclease 1 homolog 1 (S. pombe)
A_23_P368484	C17orf76	0.450937	down	0.0069131	0.102164	chromosome 17 open reading frame 76
A_23_P368805	HHLA2	0.240781	down	0.0167061	0.219739	HERV-H LTR-associating 2
A_23_P369328	C10orf35	2.13217	up	0.000883	0	chromosome 10 open reading frame 35
A_23_P36939	NUFIP1	2.22593	up	0.0237782	0.339879	nuclear fragile X mental retardation protein interacting protein 1
A_23_P369899	TMEM158	2.84869	up	0.00331177	0	transmembrane protein 158
A_23_P369994	DCLK1	0.161739	down	0.00463446	0.0497698	doublecortin-like kinase 1
A_23_P370479	POFUT1	3.40263	up	0.0021412	0	protein O-fucosyltransferase 1
A_23_P370569	C12orf66	2.89559	up	0.00418101	0.0270105	chromosome 12 open reading frame 66
A_23_P370666	GLYATL1	2.89413	up	0.0252878	0.339879	glycine-N-acyltransferase-like 1
A_23_P370989	MCM4	3.0985	up	0.0063909	0.0497698	minichromosome maintenance complex component 4
A_23_P371076		0.423387	down	0.00717321	0.102164	Kruppel-like factor 12
A_23_P37205	NDRG2	0.457438	down	0.0141812	0.219739	NDRG family member 2
A_23_P372234	CA12	0.33105	down	0.00951127	0.139154	carbonic anhydrase XII
A_23_P372308	RGMA	0.418878	down	0.0272001	0.533688	RGM domain family, member A
A_23_P372848	P2RX1	0.30513	down	0.00402609	0.0497698	purinergic receptor P2X, ligand-gated ion channel, 1
A_23_P372925	KIAA1737	0.366709	down	0.00268086	0.0270105	KIAA1737
A_23_P373119	HMGB3P1	3.94772	up	0.00190024	0	high-mobility group box 3-like 1
A_23_P37317		0.484863	down	0.00222217	0	gb|Homo sapiens lipopolysaccharide specific response-68 protein (LSR68) mRNA, complete cds. [AF147723]
A_23_P373521	HAND2	0.276434	down	0.015551	0.219739	heart and neural crest derivatives expressed 2
A_23_P37359	CIDEB	0.436071	down	0.00187389	0	cell death-inducing DFFA-like effector b
A_23_P375	CDCA8	2.92655	up	0.00653009	0.0497698	cell division cycle associated 8
A_23_P375104	FANCI	4.0514	up	0.00217225	0	Fanconi anemia, complementation group I
A_23_P375906	MAPK4	0.208149	down	0.0280625	0.533688	mitogen-activated protein kinase 4
A_23_P376060	IKZF3	0.255051	down	0.00511647	0.0497698	IKAROS family zinc finger 3 (Aiolos)
A_23_P37702	TPSAB1	0.316874	down	0.00405557	0.0497698	tryptase alpha/beta 1; tryptase beta 2
A_23_P37704	CDT1	4.13883	up	0.00338748	0	chromatin licensing and DNA replication factor 1
A_23_P378364	PCDH7	0.369742	down	0.0148148	0.219739	protocadherin 7
A_23_P378526	RTEL1	2.34857	up	0.0183502	0.219739	tumor necrosis factor receptor superfamily, member 6b, decoy; regulator of telomere elongation helicase 1
A_23_P37856	HBA1	0.481828	down	0.0246788	0.533688	hemoglobin, alpha 2; hemoglobin, alpha 1
A_23_P37892	GPT2	3.5286	up	0.00479568	0.0423048	glutamic pyruvate transaminase (alanine aminotransferase) 2
A_23_P37954	CCNF	2.29865	up	0.00283656	0	cyclin F
A_23_P379614	OIP5	3.93716	up	0.00860487	0.064291	Opa interacting protein 5
A_23_P37966	COG8	2.01029	up	0.00157342	0	ens|component of oligomeric golgi complex 8 [Source:HGNC Symbol;Acc:18623] [ENST00000306875]
A_23_P379794	PIGW	2.3914	up	0.0236705	0.339879	phosphatidylinositol glycan anchor biosynthesis, class W
A_23_P37983	MT1B	0.252471	down	0.0132543	0.219739	metallothionein 1B
A_23_P380298	ProSAPiP1	2.15448	up	0.00502808	0.0423048	ProSAPiP1 protein
A_23_P380627	SPECC1L	0.418183	down	0.00435531	0.0497698	cytospin A
A_23_P382584	CHGB	0.192262	down	0.0320877	0.533688	chromogranin B (secretogranin 1)
A_23_P382688	FAM122B	2.66728	up	0.00122865	0	family with sequence similarity 122B
A_23_P382835	P2RY1	0.339953	down	0.00545227	0.064291	purinergic receptor P2Y, G-protein coupled, 1
A_23_P383060	SLC5A6	3.22438	up	0.00163766	0	solute carrier family 5 (sodium-dependent vitamin transporter), member 6
A_23_P383915	BTBD16	3.21903	up	0.0227919	0.339879	BTB (POZ) domain containing 16
A_23_P384044	CNIH3	2.62763	up	0.0199536	0.219739	cornichon homolog 3 (Drosophila)
A_23_P384329	DENND4A	0.490708	down	0.0183658	0.339879	DENN/MADD domain containing 4A
A_23_P384748	PLEKHH2	0.412633	down	0.00846449	0.102164	pleckstrin homology domain containing, family H (with MyTH4 domain) member 2
A_23_P385034	E2F3	2.34506	up	0.0111214	0.139154	E2F transcription factor 3
A_23_P385851	MBNL3	0.287857	down	0.0315932	0.533688	muscleblind-like 3 (Drosophila)
A_23_P385861	CDCA2	2.97885	up	0.00520783	0.0423048	cell division cycle associated 2
A_23_P386030		2.0561	up	0.00877253	0.102164	syntrophin, beta 1 (dystrophin-associated protein A1, 59kDa, basic component 1)
A_23_P38630	SSTR2	0.32078	down	0.00226056	0	somatostatin receptor 2
A_23_P386561	TWISTNB	2.04344	up	0.00128934	0	TWIST neighbor
A_23_P38677	SLMO1	2.12416	up	0.00266949	0	slowmo homolog 1 (Drosophila)
A_23_P386942	DIRAS1	0.495741	down	0.0177003	0.339879	DIRAS family, GTP-binding RAS-like 1
A_23_P38795	FPR1	2.08744	up	0.0259227	0.339879	formyl peptide receptor 1
A_23_P388812	CKAP2L	5.57402	up	0.00515826	0.0423048	cytoskeleton associated protein 2-like
A_23_P389281	HOXA13	0.319254	down	0.00291493	0.0270105	homeobox A13
A_23_P389987	TLX2	0.492376	down	0.0285092	0.533688	T-cell leukemia homeobox 2
A_23_P390528	DUSP8	0.493722	down	0.00201797	0	dual specificity phosphatase 8
A_23_P39067	SPIB	0.0871955	down	0.00059	0	Spi-B transcription factor (Spi-1/PU.1 related)
A_23_P39116	LIG1	2.45295	up	0.000851	0	ligase I, DNA, ATP-dependent
A_23_P391443	PPM1H	3.47088	up	0.00216692	0	protein phosphatase 1H (PP2C domain containing)
A_23_P391711	FABP2	0.285407	down	0.00514265	0.064291	fatty acid binding protein 2, intestinal
A_23_P392384	AIF1L	0.418641	down	0.00692855	0.102164	allograft inflammatory factor 1-like
A_23_P392470	NR3C2	0.234965	down	0.00862629	0.102164	nuclear receptor subfamily 3, group C, member 2
A_23_P392486	PKHD1L1	0.382307	down	0.00215962	0	polycystic kidney and hepatic disease 1 (autosomal recessive)-like 1
A_23_P392529	C21orf81	0.459185	down	0.0107412	0.139154	hCG2042718; chromosome 21 open reading frame 81; ankyrin repeat domain 20 family, member A1; ankyrin repeat domain 20 family, member A3; ankyrin repeat domain 20 family, member A2
A_23_P39294	PLAC2	0.395994	down	0.0305671	0.533688	placenta-specific 2 (non-protein coding)
A_23_P3934	RNF43	3.33711	up	0.00361058	0.0270105	ring finger protein 43
A_23_P393620	TFPI2	4.77406	up	0.0198461	0.219739	tissue factor pathway inhibitor 2
A_23_P393777	PTGDR	0.256065	down	0.00663984	0.064291	prostaglandin D2 receptor (DP)
A_23_P39386	HCST	0.416807	down	0.00313655	0.0423048	hematopoietic cell signal transducer
A_23_P395438	HTRA3	2.179	up	0.0286547	0.533688	HtrA serine peptidase 3
A_23_P39574	CCDC150	3.89865	up	0.00284152	0	coiled-coil domain containing 150
A_23_P396800	NEGR1	0.307746	down	0.0262459	0.533688	neuronal growth regulator 1
A_23_P39682	ZAP70	0.366909	down	0.00184386	0	zeta-chain (TCR) associated protein kinase 70kDa
A_23_P397208	GSTM2	0.260417	down	0.00210365	0	glutathione S-transferase mu 2 (muscle)
A_23_P397341	PAQR4	3.43686	up	0.00361136	0.0270105	progestin and adipoQ receptor family member IV
A_23_P397376	MAF	0.434778	down	0.00367766	0.0423048	v-maf musculoaponeurotic fibrosarcoma oncogene homolog (avian)
A_23_P397480	ABCC13	0.216802	down	0.0251715	0.533688	ATP-binding cassette, sub-family C (CFTR/MRP), member 13
A_23_P398515	PKMYT1	2.19172	up	0.000959	0	protein kinase, membrane associated tyrosine/threonine 1
A_23_P399265	STMN2	0.291885	down	0.0087982	0.102164	stathmin-like 2
A_23_P400435	CRLS1	2.35293	up	0.00154723	0	cardiolipin synthase 1
A_23_P400580	FNIP2	0.439202	down	0.00313542	0.0423048	folliculin interacting protein 2
A_23_P400716	SHE	0.483694	down	0.028186	0.533688	Src homology 2 domain containing E
A_23_P400927	NAA25	2.14047	up	0.00706888	0.064291	chromosome 12 open reading frame 30
A_23_P401	CENPF	4.47324	up	0.00533457	0.0423048	centromere protein F, 350/400ka (mitosin)
A_23_P401084	ZNF575	0.364162	down	0.00649899	0.064291	zinc finger protein 575
A_23_P401106	PDE2A	0.367936	down	0.0342632	0.829192	phosphodiesterase 2A, cGMP-stimulated
A_23_P401606	EDIL3	0.329565	down	0.0217793	0.339879	EGF-like repeats and discoidin I-like domains 3
A_23_P401700	APBB1IP	0.444175	down	0.00207168	0	amyloid beta (A4) precursor protein-binding, family B, member 1 interacting protein
A_23_P401904	PHF19	2.34935	up	0.00517478	0.0497698	PHD finger protein 19
A_23_P402319	GAPT	0.36675	down	0.00801579	0.102164	GRB2-binding adaptor protein, transmembrane
A_23_P402765	NRAP	0.41043	down	0.0190466	0.339879	nebulin-related anchoring protein
A_23_P40307	SNRPB2	2.35281	up	0.0024697	0	small nuclear ribonucleoprotein polypeptide B''
A_23_P403284	OTX1	6.08946	up	0.00167736	0	orthodenticle homeobox 1
A_23_P403335	EXPH5	0.48079	down	0.0333413	0.829192	exophilin 5
A_23_P403445	CGREF1	4.63592	up	0.0071714	0.064291	cell growth regulator with EF-hand domain 1
A_23_P404091	GRPEL2	2.00088	up	0.00574597	0.0497698	GrpE-like 2, mitochondrial (E. coli)
A_23_P404259	GPX8	2.2282	up	0.00188612	0	glutathione peroxidase 8 (putative)
A_23_P405110	CDC14A	0.489199	down	0.00206448	0	CDC14 cell division cycle 14 homolog A (S. cerevisiae)
A_23_P405267	CDH24	2.31148	up	0.0160086	0.219739	cadherin-like 24
A_23_P405754	CACNB1	0.389416	down	0.00232957	0	calcium channel, voltage-dependent, beta 1 subunit
A_23_P40611	TCN2	0.323543	down	0.00393344	0.0497698	transcobalamin II; macrocytic anemia
A_23_P406122	C20orf194	0.490877	down	0.0101224	0.139154	chromosome 20 open reading frame 194
A_23_P4069	TMEM220	0.449804	down	0.00952274	0.139154	transmembrane protein 220
A_23_P407206	CLN8	0.458111	down	0.00187342	0	ref|Homo sapiens ceroid-lipofuscinosis, neuronal 8 (epilepsy, progressive with mental retardation) (CLN8), mRNA [NM_018941]
A_23_P407583	PEG3	0.421173	down	0.024145	0.533688	paternally expressed 3; PEG3 antisense RNA (non-protein coding); zinc finger, imprinted 2
A_23_P407695	FAM151A	0.478667	down	0.0252498	0.533688	family with sequence similarity 151, member A
A_23_P407840	FNDC1	2.92365	up	0.00717173	0.064291	fibronectin type III domain containing 1
A_23_P408249	PCK1	0.175572	down	0.00338472	0.0423048	phosphoenolpyruvate carboxykinase 1 (soluble)
A_23_P408271	HSD17B11	0.497774	down	0.0206692	0.339879	hydroxysteroid (17-beta) dehydrogenase 11
A_23_P408285	PRICKLE1	0.449116	down	0.0150875	0.219739	prickle homolog 1 (Drosophila)
A_23_P40880	CMTM8	2.23777	up	0.00342287	0.0270105	CKLF-like MARVEL transmembrane domain containing 8
A_23_P4096	CA4	0.178312	down	0.0262808	0.533688	carbonic anhydrase IV
A_23_P41025	GNL3	2.24045	up	0.00588517	0.0497698	guanine nucleotide binding protein-like 3 (nucleolar)
A_23_P4112	PYY	0.163699	down	0.000876	0	peptide YY
A_23_P411335	SGOL2	2.80463	up	0.00426719	0.0423048	shugoshin-like 2 (S. pombe)
A_23_P41145	FAM3D	0.48507	down	0.0100786	0.139154	family with sequence similarity 3, member D
A_23_P411833	WDR90	2.02146	up	0.0216368	0.339879	WD repeat domain 90
A_23_P412468	MAP7D2	2.03764	up	0.00702468	0.064291	MAP7 domain containing 2
A_23_P412764	KIAA1958	2.1864	up	0.0109727	0.139154	KIAA1958
A_23_P41280	PAICS	2.78666	up	0.00854012	0.064291	phosphoribosylaminoimidazole carboxylase, phosphoribosylaminoimidazole succinocarboxamide synthetase
A_23_P41327	LYAR	2.2372	up	0.00315696	0	Ly1 antibody reactive homolog (mouse)
A_23_P413923	DMRTA1	0.4999	down	0.00530787	0.064291	DMRT-like family A1
A_23_P414654	RAB37	0.422397	down	0.0213262	0.339879	RAB37, member RAS oncogene family
A_23_P41470	DDX60	0.494233	down	0.0115721	0.219739	DEAD (Asp-Glu-Ala-Asp) box polypeptide 60
A_23_P41476	SHISA3	0.141028	down	0.00380854	0.0423048	shisa homolog 3 (Xenopus laevis)
A_23_P414793	CP	0.390467	down	0.0080367	0.102164	ceruloplasmin (ferroxidase)
A_23_P415021	METTL7A	0.22037	down	0.00581956	0.064291	methyltransferase like 7A
A_23_P415401	KLF9	0.353928	down	0.00512022	0.064291	Kruppel-like factor 9
A_23_P415443	NCAPH	2.68388	up	0.00154838	0	non-SMC condensin I complex, subunit H
A_23_P415511	C2orf15	2.28047	up	0.00289145	0	chromosome 2 open reading frame 15
A_23_P415652	GALNT12	0.475486	down	0.00893624	0.139154	UDP-N-acetyl-alpha-D-galactosamine:polypeptide N-acetylgalactosaminyltransferase 12 (GalNAc-T12)
A_23_P415706	GPR133	0.27639	down	0.00501124	0.0497698	G protein-coupled receptor 133
A_23_P416036	HAUS7	2.01826	up	0.00331106	0.0270105	three prime repair exonuclease 2; HAUS augmin-like complex, subunit 7
A_23_P416289	DIXDC1	0.440242	down	0.018626	0.339879	DIX domain containing 1
A_23_P416305	RPL27A	2.85269	up	0.0286581	0.533688	ribosomal protein L27a
A_23_P416395	STC2	2.94817	up	0.00361046	0.0270105	stanniocalcin 2
A_23_P41674	GRPEL2	2.04884	up	0.0215376	0.339879	GrpE-like 2, mitochondrial (E. coli)
A_23_P417951	TSPYL5	0.490571	down	0.0258505	0.533688	TSPY-like 5
A_23_P41804	NKD2	6.22099	up	0.000778	0	naked cuticle homolog 2 (Drosophila)
A_23_P418234	PHLPP2	0.297188	down	0.00403299	0.0497698	PH domain and leucine rich repeat protein phosphatase 2
A_23_P41888	AGXT2L2	0.458142	down	0.0020188	0	alanine-glyoxylate aminotransferase 2-like 2
A_23_P41917	HOMER1	2.75226	up	0.00656982	0.0497698	homer homolog 1 (Drosophila)
A_23_P419254	DIAPH3	3.16792	up	0.000679	0	diaphanous homolog 3 (Drosophila)
A_23_P41987	GFRA3	0.484765	down	0.0250956	0.533688	GDNF family receptor alpha 3
A_23_P420281	PRKCB	0.167935	down	0.000811	0	protein kinase C, beta
A_23_P420442	SEMA6D	0.205862	down	0.00606737	0.064291	sema domain, transmembrane domain (TM), and cytoplasmic domain, (semaphorin) 6D
A_23_P420551	CIT	2.60666	up	0.000715	0	citron (rho-interacting, serine/threonine kinase 21)
A_23_P420942		0.138371	down	0.00307784	0.0270105	metallothionein 1L (gene/pseudogene); metallothionein 1E; metallothionein 1 pseudogene 3; metallothionein 1J (pseudogene)
A_23_P421323		0.39897	down	0.0344381	0.829192	Unknown
A_23_P422071	B3GALT4	0.466813	down	0.00197109	0	UDP-Gal:betaGlcNAc beta 1,3-galactosyltransferase, polypeptide 4
A_23_P422766	KLHDC1	0.451645	down	0.00897913	0.139154	kelch domain containing 1
A_23_P422831	FAM189A2	0.234037	down	0.00739757	0.102164	chromosome 9 open reading frame 61
A_23_P422933	ARHGAP20	0.210046	down	0.00677267	0.064291	Rho GTPase activating protein 20
A_23_P42306	HLA-DMA	0.454084	down	0.0154463	0.219739	major histocompatibility complex, class II, DM alpha
A_23_P423108	TDRD10	0.41268	down	0.0018752	0	tudor domain containing 10
A_23_P423482	FAM81A	2.13288	up	0.0256659	0.339879	family with sequence similarity 81, member A
A_23_P42530	DST	0.412722	down	0.00741706	0.102164	dystonin
A_23_P425502	DONSON	2.25928	up	0.0063651	0.0497698	downstream neighbor of SON
A_23_P42588	GIMAP5	0.345204	down	0.00321074	0.0423048	GTPase, IMAP family member 5
A_23_P425925	KRT222	0.324332	down	0.0133129	0.219739	keratin 222 pseudogene
A_23_P426305	AOC3	0.24656	down	0.017657	0.339879	amine oxidase, copper containing 3 (vascular adhesion protein 1)
A_23_P426398	PGAM5	2.17362	up	0.00281316	0	phosphoglycerate mutase family member 5
A_23_P426636	AHNAK	0.417184	down	0.00770473	0.102164	AHNAK nucleoprotein
A_23_P42695	GGCT	3.37731	up	0.00138232	0	gamma-glutamyl cyclotransferase
A_23_P427039	NANP	2.39821	up	0.00314067	0	N-acetylneuraminic acid phosphatase
A_23_P427083	CDRT4	0.498067	down	0.00701611	0.102164	CMT1A duplicated region transcript 4
A_23_P42718	NFE2L3	5.66272	up	0.00443371	0.0270105	nuclear factor (erythroid-derived 2)-like 3
A_23_P42746	NCF1	0.487831	down	0.00608873	0.064291	neutrophil cytosolic factor 1; neutrophil cytosolic factor 1C pseudogene
A_23_P427502	ZNRF3	2.08171	up	0.0164975	0.219739	zinc and ring finger 3
A_23_P427703	MT1L	0.271236	down	0.0118053	0.139154	metallothionein 1L (gene/pseudogene); metallothionein 1E; metallothionein 1 pseudogene 3; metallothionein 1J (pseudogene)
A_23_P428298	UNC5CL	2.96432	up	0.0170136	0.219739	unc-5 homolog C (C. elegans)-like
A_23_P428326	TBC1D16	2.28162	up	0.00202977	0	TBC1 domain family, member 16
A_23_P429449	NKD1	2.70778	up	0.0178524	0.219739	naked cuticle homolog 1 (Drosophila)
A_23_P429491	C11orf82	5.56741	up	0.00152231	0	chromosome 11 open reading frame 82
A_23_P42969	FGL2	0.239714	down	0.00146975	0	fibrinogen-like 2
A_23_P42975	PRKAR2B	0.351906	down	0.00149896	0	protein kinase, cAMP-dependent, regulatory, type II, beta
A_23_P430068	PDPN	5.70008	up	0.00183352	0	podoplanin
A_23_P430658	HEYL	2.19502	up	0.00588131	0.0497698	hairy/enhancer-of-split related with YRPW motif-like
A_23_P430670	CHST5	0.214443	down	0.0101242	0.139154	carbohydrate (N-acetylglucosamine 6-O) sulfotransferase 5
A_23_P43071	MTERFD1	2.06872	up	0.00722939	0.064291	MTERF domain containing 1
A_23_P431388	SPOCD1	2.52444	up	0.00706138	0.064291	SPOC domain containing 1
A_23_P431505	XKR6	0.445468	down	0.0102142	0.139154	XK, Kell blood group complex subunit-related family, member 6
A_23_P43164	SULF1	2.93641	up	0.0100268	0.102164	sulfatase 1
A_23_P431776	ETV4	5.08439	up	0.0100712	0.102164	ets variant 4
A_23_P433016	FBLN1	0.382131	down	0.011833	0.219739	fibulin 1
A_23_P434212	SULT1A1	0.400898	down	0.00698734	0.102164	sulfotransferase family, cytosolic, 1A, phenol-preferring, member 1
A_23_P43455	PNPLA7	0.404585	down	0.000762	0	patatin-like phospholipase domain containing 7
A_23_P434809	S100A8	4.66166	up	0.0151377	0.139154	S100 calcium binding protein A8
A_23_P435394	PTGER4	0.416634	down	0.0218278	0.339879	prostaglandin E receptor 4 (subtype EP4)
A_23_P435407	GPC4	2.17941	up	0.0346859	0.533688	glypican 4
A_23_P43800	BOP1	2.69445	up	0.00346403	0.0270105	block of proliferation 1
A_23_P43846	FABP6	5.32622	up	0.00210535	0	fatty acid binding protein 6, ileal
A_23_P4387	KRT24	0.102445	down	0.00588254	0.064291	keratin 24
A_23_P43898	EPHX4	4.39041	up	0.0347339	0.533688	epoxide hydrolase 4
A_23_P43940	ADAMTSL3	0.193171	down	0.00656455	0.064291	ADAMTS-like 3
A_23_P44105	LAT	0.473273	down	0.00634891	0.102164	linker for activation of T cells
A_23_P44112	LAT	0.441342	down	0.00287767	0.0423048	linker for activation of T cells
A_23_P44139	PRIM2	2.09243	up	0.00301428	0	primase, DNA, polypeptide 2 (58kDa)
A_23_P44154	CD96	0.246008	down	0.000772	0	CD96 molecule
A_23_P44155	CD96	0.357054	down	0.00458954	0.0497698	CD96 molecule
A_23_P44335	ENTPD8	0.484323	down	0.0215647	0.339879	ectonucleoside triphosphate diphosphohydrolase 8
A_23_P44569	ABCC2	2.29183	up	0.0318434	0.533688	ATP-binding cassette, sub-family C (CFTR/MRP), member 2
A_23_P44674	CRIP1	0.39874	down	0.00660013	0.102164	cysteine-rich protein 1 (intestinal)
A_23_P44684	ECT2	3.18608	up	0.00969377	0.102164	epithelial cell transforming sequence 2 oncogene
A_23_P45099	HLA-DRB5	0.403091	down	0.0134209	0.219739	major histocompatibility complex, class II, DR beta 5
A_23_P45185	FIGF	0.068551	down	0.00183002	0	c-fos induced growth factor (vascular endothelial growth factor D)
A_23_P4536	EPB41L3	0.447338	down	0.0190014	0.339879	erythrocyte membrane protein band 4.1-like 3
A_23_P45365	COL4A5	0.415223	down	0.011415	0.139154	collagen, type IV, alpha 5
A_23_P45475	GLA	2.14746	up	0.00455396	0.0423048	galactosidase, alpha
A_23_P4551	SETBP1	0.263982	down	0.00869372	0.102164	SET binding protein 1
A_23_P45751	CLCA4	0.150313	down	0.00510734	0.0497698	chloride channel accessory 4
A_23_P45799	ORC1	2.34782	up	0.0158946	0.219739	origin recognition complex, subunit 1-like (yeast)
A_23_P45821		0.43799	down	0.00915148	0.139154	Unknown
A_23_P45917	CKS1B	2.4598	up	0.0020091	0	CDC28 protein kinase regulatory subunit 1B
A_23_P46039	FCRLA	0.158458	down	0.00778122	0.102164	Fc receptor-like A
A_23_P46141	CTSS	0.439349	down	0.0271731	0.533688	cathepsin S
A_23_P46309	RCC1	2.33069	up	0.0115285	0.139154	regulator of chromosome condensation 1; SNHG3-RCC1 readthrough transcript
A_23_P46337	C1orf107	2.01781	up	0.00200774	0	chromosome 1 open reading frame 107
A_23_P4679	ERF	2.32023	up	0.0193027	0.219739	Ets2 repressor factor
A_23_P46812	CPEB3	0.455011	down	0.00138188	0	cytoplasmic polyadenylation element binding protein 3
A_23_P47148	NOX4	4.87449	up	0.00127381	0	NADPH oxidase 4
A_23_P47709	FOLR2	0.247022	down	0.00240769	0	folate receptor 2 (fetal)
A_23_P4773	LILRB5	0.21877	down	0.00222124	0	leukocyte immunoglobulin-like receptor, subfamily B (with TM and ITIM domains), member 5
A_23_P47788	METTL1	2.55357	up	0.000622	0	methyltransferase like 1
A_23_P47790	METTL1	2.34339	up	0.000768	0	methyltransferase like 1
A_23_P47924	PTPRR	0.24495	down	0.0299487	0.533688	protein tyrosine phosphatase, receptor type, R
A_23_P48088	CD27	0.310153	down	0.00856759	0.102164	CD27 molecule
A_23_P48099	NUP37	2.58162	up	0.00151547	0	nucleoporin 37kDa
A_23_P48455	AMN	0.478617	down	0.0125472	0.219739	amnionless homolog (mouse)
A_23_P48570	DHRS2	3.73139	up	0.0156846	0.219739	dehydrogenase/reductase (SDR family) member 2
A_23_P48585	SALL2	0.470716	down	0.0258274	0.533688	sal-like 2 (Drosophila)
A_23_P48596	RNASE1	0.388417	down	0.0114	0.139154	ribonuclease, RNase A family, 1 (pancreatic)
A_23_P48669	CDKN3	3.96167	up	0.00509078	0.0423048	cyclin-dependent kinase inhibitor 3
A_23_P48740	DIO2	2.42127	up	0.00945102	0.102164	deiodinase, iodothyronine, type II
A_23_P48747	DHRS1	0.462264	down	0.00166733	0	dehydrogenase/reductase (SDR family) member 1
A_23_P48771	C14orf159	0.407563	down	0.0030967	0.0423048	chromosome 14 open reading frame 159
A_23_P48835	KIF23	4.50508	up	0.00200813	0	kinesin family member 23
A_23_P49155	CDH3	4.74409	up	0.0142368	0.139154	cadherin 3, type 1, P-cadherin (placental)
A_23_P49192	CES2	0.391822	down	0.00335704	0.0423048	carboxylesterase 2 (intestine, liver)
A_23_P49338	TNFRSF12A	4.31884	up	0.00580776	0.0497698	tumor necrosis factor receptor superfamily, member 12A
A_23_P49610	C17orf91	0.382201	down	0.00256837	0.0270105	chromosome 17 open reading frame 91
A_23_P49816	ADAP2	0.446807	down	0.00581072	0.064291	ArfGAP with dual PH domains 2
A_23_P49878	FAM64A	3.01465	up	0.00608616	0.0497698	family with sequence similarity 64, member A
A_23_P49972	CDC6	3.30181	up	0.00213045	0	cell division cycle 6 homolog (S. cerevisiae)
A_23_P500010	KLK12	3.25945	up	0.0203404	0.219739	kallikrein-related peptidase 12
A_23_P5002	MAP4K1	0.412536	down	0.00705058	0.102164	mitogen-activated protein kinase kinase kinase kinase 1
A_23_P500390	DONSON	2.33873	up	0.00422886	0.0423048	downstream neighbor of SON
A_23_P500400	ABCA6	0.275249	down	0.00127402	0	ATP-binding cassette, sub-family A (ABC1), member 6
A_23_P500410	ATP6V1G2	0.368009	down	0.0120099	0.219739	ATPase, H+ transporting, lysosomal 13kDa, V1 subunit G2
A_23_P500741	CBFA2T3	0.378965	down	0.0028877	0.0270105	core-binding factor, runt domain, alpha subunit 2; translocated to, 3
A_23_P500844	PDE5A	0.44881	down	0.0268577	0.533688	phosphodiesterase 5A, cGMP-specific
A_23_P500861	SYNE1	0.327344	down	0.00382567	0.0423048	spectrin repeat containing, nuclear envelope 1
A_23_P500892	TUB	0.358262	down	0.00529379	0.064291	tubby homolog (mouse)
A_23_P501007	EFEMP1	0.387474	down	0.0057053	0.064291	EGF-containing fibulin-like extracellular matrix protein 1
A_23_P50108	NDC80	2.56019	up	0.0179322	0.219739	NDC80 homolog, kinetochore complex component (S. cerevisiae)
A_23_P50217	ZNF671	0.384418	down	0.0110656	0.139154	zinc finger protein 671
A_23_P502343	ADAM33	0.496279	down	0.0191088	0.339879	ADAM metallopeptidase domain 33
A_23_P50276	ANGPTL6	0.497851	down	0.00522634	0.064291	angiopoietin-like 6
A_23_P502879	LPAR1	0.315568	down	0.00285633	0.0270105	lysophosphatidic acid receptor 1
A_23_P50477	BCL2L12	2.36441	up	0.00282373	0	BCL2-like 12 (proline rich)
A_23_P50807	MRPS12	2.22784	up	0.00348886	0.0270105	mitochondrial ribosomal protein S12
A_23_P50897	MKI67IP	2.3325	up	0.00704681	0.064291	MKI67 (FHA domain) interacting nucleolar phosphoprotein
A_23_P51085	SPC25	5.99978	up	0.00554582	0.0423048	SPC25, NDC80 kinetochore complex component, homolog (S. cerevisiae)
A_23_P51217	CLCA1	0.110446	down	0.0267436	0.533688	chloride channel accessory 1
A_23_P51269		2.03364	up	0.00648511	0.064291	gb|CD641036 AGENCOURT_14532748 NIH_MGC_191 Homo sapiens cDNA clone IMAGE:30415087 5', mRNA sequence [CD641036]
A_23_P51479	INSL5	0.107276	down	0.0168214	0.219739	insulin-like 5
A_23_P51499	PRELP	0.340702	down	0.0224044	0.339879	proline/arginine-rich end leucine-rich repeat protein
A_23_P51767	CD1C	0.45122	down	0.0111435	0.139154	CD1c molecule
A_23_P51787	AMPD1	0.174277	down	0.0183334	0.339879	adenosine monophosphate deaminase 1 (isoform M)
A_23_P51906	PFDN2	2.12741	up	0.0019082	0	prefoldin subunit 2
A_23_P51951	IL24	2.53561	up	0.0236516	0.339879	interleukin 24
A_23_P52017	ASPM	3.85504	up	0.00639847	0.0497698	asp (abnormal spindle) homolog, microcephaly associated (Drosophila)
A_23_P52031	PGM1	0.424353	down	0.0129518	0.219739	phosphoglucomutase 1
A_23_P52067	GRHL3	3.58875	up	0.0189454	0.219739	grainyhead-like 3 (Drosophila)
A_23_P52121	PDZK1	0.214357	down	0.0129115	0.219739	PDZ domain containing 1
A_23_P52278	KIF11	2.02044	up	0.00493498	0.0423048	kinesin family member 11
A_23_P52298	NPM3	2.52559	up	0.0332606	0.533688	nucleophosmin/nucleoplasmin, 3
A_23_P52410	RTKN2	3.78687	up	0.0089683	0.102164	rhotekin 2
A_23_P52451	HKDC1	2.28129	up	0.0283331	0.533688	hexokinase domain containing 1
A_23_P52556	CTSD	0.463133	down	0.0206059	0.339879	cathepsin D
A_23_P52668	NAALADL1	0.407329	down	0.00463366	0.0497698	N-acetylated alpha-linked acidic dipeptidase-like 1
A_23_P52761	MMP7	19.5243	up	0.000791	0	matrix metallopeptidase 7 (matrilysin, uterine)
A_23_P52978	PRPF19	2.34003	up	0.0045914	0.0423048	PRP19/PSO4 pre-mRNA processing factor 19 homolog (S. cerevisiae)
A_23_P53193	SYTL2	0.4201	down	0.00607689	0.064291	synaptotagmin-like 2
A_23_P53198	DGAT2	2.64465	up	0.000884	0	diacylglycerol O-acyltransferase homolog 2 (mouse)
A_23_P53247	DTX3	0.454712	down	0.0326806	0.829192	deltex homolog 3 (Drosophila)
A_23_P53276	TIMELESS	2.6188	up	0.00230316	0	timeless homolog (Drosophila)
A_23_P53345	ARNTL2	3.32307	up	0.00223131	0	aryl hydrocarbon receptor nuclear translocator-like 2
A_23_P53646	NAP1L1	2.366	up	0.00156472	0	nucleosome assembly protein 1-like 1
A_23_P53763	C13orf18	2.53717	up	0.00805178	0.064291	similar to protein phosphatase 1, regulatory subunit 2; protein phosphatase 1, regulatory (inhibitor) subunit 2 pseudogene 4; chromosome 13 open reading frame 18
A_23_P54055	JUB	6.65038	up	0.00356793	0	jub, ajuba homolog (Xenopus laevis)
A_23_P54297	EIF3J	2.26572	up	0.00201221	0	eukaryotic translation initiation factor 3, subunit J
A_23_P5441	ABCB6	2.37307	up	0.0206992	0.339879	ATP-binding cassette, sub-family B (MDR/TAP), member 6
A_23_P54626	CIRH1A	2.39139	up	0.0018094	0	cirrhosis, autosomal recessive 1A (cirhin)
A_23_P54770	APOB48R	0.427094	down	0.0194904	0.339879	apolipoprotein B48 receptor
A_23_P54834	NIP7	2.2908	up	0.00185286	0	nuclear import 7 homolog (S. cerevisiae)
A_23_P54840	MT1A	0.391862	down	0.00798485	0.102164	metallothionein 1A
A_23_P54918	LDHD	0.218457	down	0.00186392	0	lactate dehydrogenase D
A_23_P5536	SLC9A2	0.278513	down	0.00590704	0.064291	solute carrier family 9 (sodium/hydrogen exchanger), member 2
A_23_P5551	NCL	2.07674	up	0.00230712	0	nucleolin
A_23_P55518	SMAD7	0.488475	down	0.00304945	0.0423048	SMAD family member 7
A_23_P55578	RIOK3	0.377823	down	0.00442489	0.0497698	RIO kinase 3 (yeast)
A_23_P56316	TIMM13	2.30962	up	0.00088	0	translocase of inner mitochondrial membrane 13 homolog (yeast)
A_23_P56433	C2orf40	0.190336	down	0.0186054	0.339879	chromosome 2 open reading frame 40
A_23_P56567	GEMIN6	2.37702	up	0.00135223	0	gem (nuclear organelle) associated protein 6
A_23_P56578	VIT	0.33506	down	0.0035713	0.0423048	vitrin
A_23_P56659	DQX1	0.401021	down	0.0141431	0.219739	DEAQ box RNA-dependent ATPase 1
A_23_P56746	FAP	7.97964	up	0.000772	0	fibroblast activation protein, alpha
A_23_P56922	HSPE1	2.41907	up	0.000867	0	heat shock 10kDa protein 1 (chaperonin 10)
A_23_P57033	TOMM34	2.05931	up	0.00134263	0	translocase of outer mitochondrial membrane 34
A_23_P57089	PMEPA1	2.91154	up	0.00405305	0.0270105	prostate transmembrane protein, androgen induced 1
A_23_P57293	URB1	2.16525	up	0.00574456	0.0497698	URB1 ribosome biogenesis 1 homolog (S. cerevisiae)
A_23_P57306	CHAF1B	4.03094	up	0.00249706	0	chromatin assembly factor 1, subunit B (p60)
A_23_P57379	CDC45	4.0881	up	0.00178297	0	CDC45 cell division cycle 45-like (S. cerevisiae)
A_23_P57417	MMP11	4.21929	up	0.00574174	0.0497698	matrix metallopeptidase 11 (stromelysin 3)
A_23_P57588	GTSE1	2.60831	up	0.00332697	0	G-2 and S-phase expressed 1
A_23_P57667	PLXNA1	2.05617	up	0.000787	0	plexin A1
A_23_P57709	PCOLCE2	0.0725525	down	0.00057	0	procollagen C-endopeptidase enhancer 2
A_23_P57760	ACPL2	2.01492	up	0.0028698	0	acid phosphatase-like 2
A_23_P57784	CLDN1	9.70015	up	0.0013889	0	claudin 1
A_23_P58082	CCDC80	0.287572	down	0.00988726	0.139154	coiled-coil domain containing 80
A_23_P58102	EXOSC7	2.41441	up	0.000964	0	exosome component 7
A_23_P58321	CCNA2	3.16066	up	0.0109818	0.102164	cyclin A2
A_23_P58359	ADH1A	0.225554	down	0.0100591	0.139154	alcohol dehydrogenase 1B (class I), beta polypeptide; alcohol dehydrogenase 1A (class I), alpha polypeptide; alcohol dehydrogenase 1C (class I), gamma polypeptide
A_23_P5845	KHK	2.32017	up	0.0103043	0.102164	ketohexokinase (fructokinase)
A_23_P58588	SLIT3	0.262363	down	0.00685825	0.102164	slit homolog 3 (Drosophila)
A_23_P58729	SLC34A1	0.282256	down	0.00261851	0.0270105	solute carrier family 34 (sodium phosphate), member 1
A_23_P58819	RANBP17	2.23964	up	0.0109095	0.102164	RAN binding protein 17
A_23_P5903	SLCO4A1	5.19175	up	0.000675	0	solute carrier organic anion transporter family, member 4A1
A_23_P5912	YTHDF1	2.24428	up	0.000759	0	YTH domain family, member 1
A_23_P59452	ABP1	0.391775	down	0.026526	0.533688	amiloride binding protein 1 (amine oxidase (copper-containing))
A_23_P59543	TARP	0.385176	down	0.00232738	0	TCR gamma alternate reading frame protein; T cell receptor gamma variable 9; T cell receptor gamma constant 1
A_23_P59582	SEMA3E	0.187666	down	0.0063951	0.064291	sema domain, immunoglobulin domain (Ig), short basic domain, secreted, (semaphorin) 3E
A_23_P59718	SRI	0.458518	down	0.019436	0.339879	sorcin
A_23_P59807	WNT2	4.33626	up	0.00425441	0.0270105	wingless-type MMTV integration site family member 2
A_23_P59869	GJC3	2.86783	up	0.00618683	0.0497698	gap junction protein, gamma 3, 30.2kDa
A_23_P60016	PTTG3P	3.43927	up	0.00446798	0.0423048	pituitary tumor-transforming 3
A_23_P60028	TCEB1	2.21738	up	0.00506059	0.0423048	similar to elongin C; transcription elongation factor B (SIII), polypeptide 1 (15kDa, elongin C)
A_23_P60079	ANGPT2	3.6345	up	0.00618118	0.0497698	angiopoietin 2
A_23_P60089	DOCK5	0.303618	down	0.00461026	0.0497698	dedicator of cytokinesis 5
A_23_P60271	SMC2	2.27405	up	0.0104108	0.102164	structural maintenance of chromosomes 2
A_23_P60599	UGT1A6	0.363352	down	0.0108518	0.139154	UDP glucuronosyltransferase 1 family, polypeptide A3; UDP glucuronosyltransferase 1 family, polypeptide A5; UDP glucuronosyltransferase 1 family, polypeptide A4; UDP glucuronosyltransferase 1 family, polypeptide A7; UDP glucuronosyltransferase 1 family, p
A_23_P60933	MT1G	0.292667	down	0.0141375	0.219739	metallothionein 1G
A_23_P61057	IL16	0.429339	down	0.00326636	0.0423048	interleukin 16 (lymphocyte chemoattractant factor)
A_23_P61447	ETFDH	0.435441	down	0.00535279	0.064291	electron-transferring-flavoprotein dehydrogenase
A_23_P61466	CD163L1	0.329956	down	0.0168586	0.339879	CD163 molecule-like 1
A_23_P61487	LRRC20	2.57554	up	0.0184671	0.219739	leucine rich repeat containing 20
A_23_P6151	PLAGL2	2.14318	up	0.00262113	0	pleiomorphic adenoma gene-like 2; similar to pleiomorphic adenoma gene-like 2
A_23_P62021	THBS2	3.97399	up	0.0120894	0.139154	thrombospondin 2
A_23_P62115	TIMP1	2.13048	up	0.0222868	0.339879	TIMP metallopeptidase inhibitor 1
A_23_P62128	MTM1	0.426994	down	0.00849517	0.102164	myotubularin 1
A_23_P62652	SLAMF1	0.483764	down	0.013261	0.219739	signaling lymphocytic activation molecule family member 1
A_23_P63032	GUCA2B	0.120767	down	0.00170751	0	guanylate cyclase activator 2B (uroguanylin)
A_23_P63209	HSD11B1	2.18522	up	0.00441779	0.0423048	hydroxysteroid (11-beta) dehydrogenase 1
A_23_P6321	CLDN5	0.393173	down	0.0330103	0.829192	claudin 5
A_23_P63402	GPSM2	2.69733	up	0.00487695	0.0423048	G-protein signaling modulator 2 (AGS3-like, C. elegans)
A_23_P63432	RHBDL2	0.371516	down	0.0243936	0.533688	rhomboid, veinlet-like 2 (Drosophila)
A_23_P63541	KIF26B	2.5029	up	0.00704488	0.064291	kinesin family member 26B
A_23_P63618	SCD	3.93555	up	0.00654363	0.0497698	stearoyl-CoA desaturase (delta-9-desaturase)
A_23_P63789	ZWINT	3.37799	up	0.00580285	0.0497698	ZW10 interactor
A_23_P63798	KLF6	0.467723	down	0.00500715	0.064291	Kruppel-like factor 6
A_23_P63896	FAS	0.472933	down	0.00343584	0.0423048	Fas (TNF receptor superfamily, member 6)
A_23_P64058	RASGRP2	0.31474	down	0.0231325	0.339879	RAS guanyl releasing protein 2 (calcium and DAG-regulated)
A_23_P64661	ARHGAP9	0.401901	down	0.00418599	0.0497698	Rho GTPase activating protein 9
A_23_P64721	GPR109B	4.93856	up	0.0259232	0.339879	niacin receptor 2; niacin receptor 1
A_23_P64873	DCN	0.430444	down	0.0101899	0.139154	decorin
A_23_P64898	KLRG1	0.409294	down	0.00940347	0.139154	killer cell lectin-like receptor subfamily G, member 1
A_23_P64919	RERGL	0.0346387	down	0.00411883	0.0423048	RERG/RAS-like
A_23_P65022	ACADS	0.448886	down	0.00893551	0.139154	acyl-Coenzyme A dehydrogenase, C-2 to C-3 short chain
A_23_P65110	RACGAP1	3.79844	up	0.000648	0	Rac GTPase activating protein 1 pseudogene; Rac GTPase activating protein 1
A_23_P65240	COL4A1	2.54177	up	0.00418187	0.0423048	collagen, type IV, alpha 1
A_23_P65254	POMP	2.06472	up	0.00288486	0	proteasome maturation protein
A_23_P65278	NBEA	0.243147	down	0.0128982	0.219739	neurobeachin
A_23_P65307	SLITRK6	0.18949	down	0.0147821	0.219739	SLIT and NTRK-like family, member 6
A_23_P65532	PELI2	0.372933	down	0.00142754	0	pellino homolog 2 (Drosophila)
A_23_P65629	KCNK10	0.422767	down	0.0186205	0.339879	potassium channel, subfamily K, member 10
A_23_P65757	CCNB2	2.86378	up	0.0045037	0.0423048	cyclin B2
A_23_P65779	STRA6	2.5336	up	0.0213616	0.339879	stimulated by retinoic acid gene 6 homolog (mouse)
A_23_P65918	ITPKA	0.338208	down	0.00963711	0.139154	inositol 1,4,5-trisphosphate 3-kinase A
A_23_P65996	CYLD	0.496298	down	0.00586218	0.064291	cylindromatosis (turban tumor syndrome)
A_23_P66017	PRRT2	0.459818	down	0.0194931	0.339879	proline-rich transmembrane protein 2
A_23_P6624	UMPS	2.03408	up	0.000925	0	uridine monophosphate synthetase
A_23_P66241	MT1M	0.135909	down	0.00593806	0.064291	metallothionein 1M
A_23_P66694	EVI2B	0.417697	down	0.00743493	0.102164	ecotropic viral integration site 2B
A_23_P66732	GSG2	2.45116	up	0.0135251	0.139154	germ cell associated 2 (haspin)
A_23_P66854	KRT20	0.332912	down	0.0241217	0.533688	keratin 20
A_23_P66881	RGS9	0.45316	down	0.00474072	0.0497698	regulator of G-protein signaling 9
A_23_P67042	MOCOS	2.25644	up	0.0148817	0.219739	molybdenum cofactor sulfurase
A_23_P67198	CPAMD8	0.303983	down	0.00314421	0.0423048	C3 and PZP-like, alpha-2-macroglobulin domain containing 8
A_23_P67453	TNNI3	3.68667	up	0.011102	0.102164	troponin I type 3 (cardiac)
A_23_P67725	LMNB2	3.22945	up	0.00169057	0	lamin B2
A_23_P6802	RRP9	2.06586	up	0.000807	0	ribosomal RNA processing 9, small subunit (SSU) processome component, homolog (yeast)
A_23_P68087	ATIC	2.31687	up	0.00157608	0	5-aminoimidazole-4-carboxamide ribonucleotide formyltransferase/IMP cyclohydrolase
A_23_P68167	CNGA3	0.44823	down	0.0184803	0.339879	cyclic nucleotide gated channel alpha 3
A_23_P68472	DPM1	2.75753	up	0.00184391	0	dolichyl-phosphate mannosyltransferase polypeptide 1, catalytic subunit
A_23_P68547	MCM8	2.39438	up	0.00187666	0	minichromosome maintenance complex component 8
A_23_P68610	TPX2	4.56332	up	0.00155633	0	TPX2, microtubule-associated, homolog (Xenopus laevis)
A_23_P68624	POFUT1	2.03444	up	0.00244917	0	protein O-fucosyltransferase 1
A_23_P68669	CHODL	0.19793	down	0.0143361	0.219739	chondrolectin
A_23_P68717	PSMG1	3.14882	up	0.00850611	0.064291	proteasome (prosome, macropain) assembly chaperone 1
A_23_P69030	COL8A1	2.9076	up	0.0023314	0	collagen, type VIII, alpha 1
A_23_P69154	FAM198A	0.407474	down	0.00572818	0.064291	chromosome 3 open reading frame 41; hypothetical protein LOC729085
A_23_P69326	CADPS	2.54972	up	0.0277474	0.533688	Ca++-dependent secretion activator
A_23_P69497	CLEC3B	0.136181	down	0.00178777	0	C-type lectin domain family 3, member B
A_23_P69531	KLB	0.306687	down	0.0188906	0.339879	klotho beta
A_23_P69617	UNC5C	0.496724	down	0.00879187	0.139154	unc-5 homolog C (C. elegans)
A_23_P69810	AGPAT9	0.227562	down	0.00485026	0.0497698	1-acylglycerol-3-phosphate O-acyltransferase 9
A_23_P70007	HMMR	4.27214	up	0.0149021	0.139154	hyaluronan-mediated motility receptor (RHAMM)
A_23_P70060	PPAP2A	0.311982	down	0.00835414	0.102164	phosphatidic acid phosphatase type 2A
A_23_P70095	CD74	0.454165	down	0.0295039	0.533688	CD74 molecule, major histocompatibility complex, class II invariant chain
A_23_P70161	ITGA2	3.18867	up	0.00861796	0.064291	integrin, alpha 2 (CD49B, alpha 2 subunit of VLA-2 receptor)
A_23_P70249	CDC25C	2.63938	up	0.0110726	0.102164	cell division cycle 25 homolog C (S. pombe)
A_23_P70297		0.486587	down	0.0156154	0.219739	ankyrin repeat domain 6
A_23_P70328	CENPQ	2.46515	up	0.00150437	0	centromere protein Q
A_23_P70660	FAM46A	0.410693	down	0.0108559	0.139154	family with sequence similarity 46, member A
A_23_P70688	LY86	0.459841	down	0.0198249	0.339879	lymphocyte antigen 86
A_23_P70827	KIAA1549	2.77825	up	0.00212488	0	KIAA1549
A_23_P71037	IL6	4.53147	up	0.021402	0.339879	interleukin 6 (interferon, beta 2)
A_23_P71146	POLD2	2.13973	up	0.000974	0	polymerase (DNA directed), delta 2, regulatory subunit 50kDa
A_23_P71268	AZGP1	3.99461	up	0.00275379	0	alpha-2-glycoprotein 1, zinc-binding pseudogene 1; alpha-2-glycoprotein 1, zinc-binding
A_23_P71270	AZGP1	3.48413	up	0.00281225	0	alpha-2-glycoprotein 1, zinc-binding pseudogene 1; alpha-2-glycoprotein 1, zinc-binding
A_23_P71328	MATN2	0.316783	down	0.0160222	0.219739	matrilin 2
A_23_P7144	CXCL1	8.71494	up	0.00685865	0.0497698	chemokine (C-X-C motif) ligand 1 (melanoma growth stimulating activity, alpha)
A_23_P71503	C8orf51	2.21147	up	0.0351314	0.533688	chromosome 8 open reading frame 51
A_23_P71558	RECQL4	3.01233	up	0.003377	0	RecQ protein-like 4
A_23_P717	TMEM206	2.22812	up	0.00612382	0.0497698	transmembrane protein 206
A_23_P71727	CKS2	5.61963	up	0.00134912	0	CDC28 protein kinase regulatory subunit 2
A_23_P71867	IL11RA	0.443574	down	0.0145578	0.219739	interleukin 11 receptor, alpha
A_23_P71904	METTL11A	2.15846	up	0.00201773	0	methyltransferase like 11A
A_23_P72014		2.57842	up	0.0163358	0.219739	Unknown
A_23_P72117	SMPDL3A	0.201009	down	0.0127677	0.219739	sphingomyelin phosphodiesterase, acid-like 3A
A_23_P7212	CFI	2.22166	up	0.00693398	0.064291	complement factor I
A_23_P72127	BEGAIN	0.458624	down	0.0116414	0.219739	brain-enriched guanylate kinase-associated homolog (rat)
A_23_P7262	40603	0.370115	down	0.0331398	0.829192	membrane-associated ring finger (C3HC4) 1
A_23_P7313	SPP1	5.90354	up	0.00997483	0.102164	secreted phosphoprotein 1
A_23_P73160		0.432824	down	0.0113086	0.139154	leucine-rich repeats and calponin homology (CH) domain containing 3
A_23_P73429	HCLS1	0.460786	down	0.00517075	0.064291	hematopoietic cell-specific Lyn substrate 1
A_23_P73763	LAGE3	2.09408	up	0.00390919	0.0270105	L antigen family, member 3
A_23_P73787	NUDT10	0.472532	down	0.0191555	0.339879	nudix (nucleoside diphosphate linked moiety X)-type motif 10
A_23_P73809	LRCH2	0.499718	down	0.0303809	0.533688	leucine-rich repeats and calponin homology (CH) domain containing 2
A_23_P73982	TMEM48	2.30879	up	0.00806608	0.064291	transmembrane protein 48
A_23_P74001	S100A12	3.70063	up	0.0124258	0.139154	S100 calcium binding protein A12
A_23_P74115	RAD54L	3.27446	up	0.003859	0.0270105	RAD54-like (S. cerevisiae)
A_23_P7412	BTNL8	0.20942	down	0.016675	0.219739	butyrophilin-like 8
A_23_P74145	CD48	0.304651	down	0.00356611	0.0423048	CD48 molecule
A_23_P74349	NUF2	2.67143	up	0.00420419	0.0423048	NUF2, NDC80 kinetochore complex component, homolog (S. cerevisiae)
A_23_P74547	CD53	0.478292	down	0.0106211	0.139154	CD53 molecule
A_23_P74619	SELENBP1	0.333342	down	0.0278997	0.533688	selenium binding protein 1
A_23_P74914	URB2	3.272	up	0.00077	0	URB2 ribosome biogenesis 2 homolog (S. cerevisiae)
A_23_P75071	KIF20B	2.24666	up	0.0288317	0.533688	kinesin family member 20B
A_23_P75529	PKNOX2	0.214307	down	0.00746638	0.102164	PBX/knotted 1 homeobox 2
A_23_P7562	ACSL6	4.06222	up	0.02823	0.339879	acyl-CoA synthetase long-chain family member 6
A_23_P75769	MS4A4A	0.456397	down	0.0310693	0.533688	membrane-spanning 4-domains, subfamily A, member 4
A_23_P75915	RIC3	0.125665	down	0.00316474	0.0270105	resistance to inhibitors of cholinesterase 3 homolog (C. elegans)
A_23_P76006	SERPINH1	2.05313	up	0.00813184	0.064291	serpin peptidase inhibitor, clade H (heat shock protein 47), member 1, (collagen binding protein 1)
A_23_P76078	IL23A	3.05143	up	0.0343356	0.533688	interleukin 23, alpha subunit p19
A_23_P76145	ARNTL2	3.64981	up	0.0033283	0	aryl hydrocarbon receptor nuclear translocator-like 2
A_23_P76249	KRT6B	8.79222	up	0.0115775	0.102164	keratin 6B
A_23_P7636	PTTG1	3.03492	up	0.0073068	0.064291	pituitary tumor-transforming 1; pituitary tumor-transforming 2
A_23_P7642	SPARC	2.62665	up	0.00104516	0	secreted protein, acidic, cysteine-rich (osteonectin)
A_23_P76450	PHLDA1	2.89327	up	0.0170597	0.219739	pleckstrin homology-like domain, family A, member 1
A_23_P76529	ITGB7	0.39747	down	0.00474898	0.0497698	integrin, beta 7
A_23_P76538	TESC	3.14676	up	0.0197274	0.219739	tescalcin
A_23_P76658	N4BP2L1	0.413273	down	0.0239624	0.533688	NEDD4 binding protein 2-like 1
A_23_P76690	UCHL3	2.24043	up	0.00117684	0	ubiquitin carboxyl-terminal esterase L3 (ubiquitin thiolesterase)
A_23_P76749	GALNTL1	0.146754	down	0.00276938	0.0270105	UDP-N-acetyl-alpha-D-galactosamine:polypeptide N-acetylgalactosaminyltransferase-like 1
A_23_P7679	NUP155	2.16984	up	0.00422767	0.0423048	nucleoporin 155kDa
A_23_P77066	SNRPN	0.403455	down	0.00615661	0.064291	small nuclear ribonucleoprotein polypeptide N; SNRPN upstream reading frame
A_23_P77073	SPPL2A	0.392092	down	0.00749342	0.102164	signal peptide peptidase-like 2A
A_23_P77103	SORD	2.95644	up	0.00238927	0	sorbitol dehydrogenase
A_23_P77493	TUBB3	2.48977	up	0.0145869	0.139154	tubulin, beta 3; melanocortin 1 receptor (alpha melanocyte stimulating hormone receptor)
A_23_P7752	SEMA6A	0.312587	down	0.00557374	0.064291	sema domain, transmembrane domain (TM), and cytoplasmic domain, (semaphorin) 6A
A_23_P78018	ABCA5	0.436582	down	0.0237929	0.533688	ATP-binding cassette, sub-family A (ABC1), member 5
A_23_P78037	CCL7	2.02995	up	0.0145704	0.219739	chemokine (C-C motif) ligand 7
A_23_P78053	FAM117A	0.417245	down	0.0240493	0.533688	family with sequence similarity 117, member A
A_23_P78248	KRT23	34.9753	up	0.00272368	0	keratin 23 (histone deacetylase inducible)
A_23_P78405	LIPG	2.99802	up	0.0253025	0.339879	lipase, endothelial
A_23_P7873	MCM3	2.29936	up	0.00435197	0.0423048	minichromosome maintenance complex component 3
A_23_P7882	SLC22A23	0.372208	down	0.00625301	0.064291	solute carrier family 22, member 23
A_23_P78892	FBL	2.32952	up	0.0033273	0.0270105	fibrillarin
A_23_P79069	RASAL3	0.438892	down	0.0116705	0.219739	RAS protein activator like 3
A_23_P79272	PDE1A	0.474486	down	0.0215079	0.339879	phosphodiesterase 1A, calmodulin-dependent
A_23_P79398	IL1R2	0.249935	down	0.0068793	0.102164	interleukin 1 receptor, type II
A_23_P79518	IL1B	5.11048	up	0.0166891	0.219739	interleukin 1, beta
A_23_P7961	PGC	2.39609	up	0.0178673	0.219739	progastricsin (pepsinogen C)
A_23_P79927	NOP56	2.12246	up	0.000774	0	NOP56 ribonucleoprotein homolog (yeast)
A_23_P79968	PCSK2	0.180083	down	0.0149454	0.219739	proprotein convertase subtilisin/kexin type 2
A_23_P80032	E2F1	3.08451	up	0.00184257	0	E2F transcription factor 1
A_23_P80098	GART	2.63074	up	0.00312827	0	phosphoribosylglycinamide formyltransferase, phosphoribosylglycinamide synthetase, phosphoribosylaminoimidazole synthetase
A_23_P80129	RRP1	2.54866	up	0.000798	0	ribosomal RNA processing 1 homolog (S. cerevisiae)
A_23_P80162	TMPRSS3	2.68783	up	0.0059764	0.0497698	transmembrane protease, serine 3
A_23_P80449	THRB	0.493157	down	0.0135214	0.219739	thyroid hormone receptor, beta (erythroblastic leukemia viral (v-erb-a) oncogene homolog 2, avian)
A_23_P80594	PLCL2	0.265796	down	0.0111617	0.139154	phospholipase C-like 2
A_23_P80739	PLCD1	0.315229	down	0.00341079	0.0423048	phospholipase C, delta 1
A_23_P80773	SRPRB	2.0535	up	0.0036107	0.0270105	signal recognition particle receptor, B subunit
A_23_P80902	KIF15	3.1961	up	0.0115843	0.139154	kinesin family member 15
A_23_P80940	PPAT	2.4605	up	0.00809133	0.064291	phosphoribosyl pyrophosphate amidotransferase
A_23_P81058	BMP3	0.168976	down	0.00517434	0.0497698	bone morphogenetic protein 3
A_23_P8108		0.408793	down	0.0105648	0.139154	major histocompatibility complex, class II, DQ beta 1; similar to major histocompatibility complex, class II, DQ beta 1
A_23_P81158	ADH1C	0.171729	down	0.0186527	0.339879	alcohol dehydrogenase 1B (class I), beta polypeptide; alcohol dehydrogenase 1A (class I), alpha polypeptide; alcohol dehydrogenase 1C (class I), gamma polypeptide
A_23_P8119	ZBTB9	2.0226	up	0.00939585	0.102164	zinc finger and BTB domain containing 9
A_23_P81590	PDE6A	0.252223	down	0.00503749	0.0497698	phosphodiesterase 6A, cGMP-specific, rod, alpha
A_23_P81898	UBD	3.86063	up	0.0207893	0.219739	ubiquitin D
A_23_P82169	SOX4	2.1826	up	0.00118082	0	SRY (sex determining region Y)-box 4
A_23_P8241	FBXO5	2.71371	up	0.00795938	0.064291	F-box protein 5
A_23_P82474	TWISTNB	2.12191	up	0.00714421	0.064291	TWIST neighbor
A_23_P82478	PUS7	3.38633	up	0.00135635	0	pseudouridylate synthase 7 homolog (S. cerevisiae)
A_23_P82503	PEG10	0.194474	down	0.0035491	0.0423048	paternally expressed 10
A_23_P82523	ABCB1	0.327462	down	0.0298365	0.533688	ATP-binding cassette, sub-family B (MDR/TAP), member 1
A_23_P82738	RAD54B	5.38907	up	0.00643334	0.0497698	RAD54 homolog B (S. cerevisiae)
A_23_P82814	FBXO32	0.432551	down	0.0239715	0.533688	F-box protein 32
A_23_P82868	PLAT	0.470014	down	0.00985452	0.139154	plasminogen activator, tissue
A_23_P82886	DEFA6	17.3488	up	0.0108532	0.102164	defensin, alpha 6, Paneth cell-specific
A_23_P82990	OGN	0.016284	down	0.00241813	0	osteoglycin
A_23_P83028	RECK	0.412394	down	0.00552342	0.064291	reversion-inducing-cysteine-rich protein with kazal motifs
A_23_P8311	TDP2	0.429702	down	0.011201	0.139154	TRAF and TNF receptor associated protein
A_23_P83175	PTPLAD2	0.433145	down	0.0060042	0.064291	protein tyrosine phosphatase-like A domain containing 2
A_23_P83277	IL11RA	0.363298	down	0.0196939	0.339879	interleukin 11 receptor, alpha
A_23_P83339	RNF183	4.4282	up	0.00612222	0.0497698	ring finger protein 183
A_23_P83347	RNF183	3.3184	up	0.0126487	0.139154	ring finger protein 183
A_23_P83498	IGF2BP1	2.31111	up	0.0300218	0.533688	insulin-like growth factor 2 mRNA binding protein 1
A_23_P83857	MAOA	0.392878	down	0.00443563	0.0497698	monoamine oxidase A
A_23_P83939	SYAP1	2.27488	up	0.00530921	0.0497698	synapse associated protein 1, SAP47 homolog (Drosophila)
A_23_P84084	GFRA2	0.445148	down	0.0118249	0.219739	similar to GDNF family receptor alpha 2; GDNF family receptor alpha 2
A_23_P84154	ARHGAP15	0.445178	down	0.0014648	0	Rho GTPase activating protein 15
A_23_P8424	PVRIG	0.408026	down	0.00500678	0.064291	poliovirus receptor related immunoglobulin domain containing
A_23_P84860	FAM107A	0.140643	down	0.00245539	0	family with sequence similarity 107, member A
A_23_P85008	MAOB	0.146013	down	0.00423909	0.0497698	monoamine oxidase B
A_23_P85015	MAOB	0.218877	down	0.00345363	0.0423048	monoamine oxidase B
A_23_P85201	PLP1	0.139906	down	0.0109678	0.139154	proteolipid protein 1
A_23_P85209	IL13RA2	8.26984	up	0.002305	0	interleukin 13 receptor, alpha 2
A_23_P85240	TLR7	0.332508	down	0.0159847	0.219739	toll-like receptor 7
A_23_P85441	IGSF9	0.467208	down	0.0129521	0.219739	immunoglobulin superfamily, member 9
A_23_P85800	CD52	0.367328	down	0.0133017	0.219739	CD52 molecule
A_23_P86242	SLC30A10	0.394955	down	0.0252458	0.533688	solute carrier family 30, member 10
A_23_P8640	GPER	0.198828	down	0.0084475	0.102164	G protein-coupled estrogen receptor 1
A_23_P86461	PLAC9	0.289382	down	0.00245385	0.0270105	placenta-specific 9
A_23_P86731	ZNF239	2.67132	up	0.0184576	0.219739	zinc finger protein 239
A_23_P86931	SLC37A2	0.466839	down	0.0266961	0.533688	solute carrier family 37 (glycerol-3-phosphate transporter), member 2
A_23_P87257	MRPL17	2.36491	up	0.0024937	0	mitochondrial ribosomal protein L17
A_23_P87351	RRM1	2.08938	up	0.00356967	0.0270105	ribonucleotide reductase M1
A_23_P87556	CPNE8	0.494336	down	0.0107924	0.139154	copine VIII
A_23_P87700	MFAP5	0.207275	down	0.00456779	0.0497698	microfibrillar associated protein 5
A_23_P87742	IFFO1	0.476816	down	0.00588231	0.064291	intermediate filament family orphan 1
A_23_P87769	C12orf48	4.2096	up	0.00186907	0	chromosome 12 open reading frame 48
A_23_P87773	C12orf48	2.17254	up	0.000765	0	chromosome 12 open reading frame 48
A_23_P87853	TMCC3	0.494585	down	0.011654	0.219739	transmembrane and coiled-coil domain family 3
A_23_P88119	HSPH1	3.3913	up	0.000777	0	heat shock 105kDa/110kDa protein 1
A_23_P8812		0.14541	down	0.00338365	0.0423048	gb|W60781 zd26f05.r1 Soares_fetal_heart_NbHH19W Homo sapiens cDNA clone IMAGE:341793 5' similar to gb:J02874 FATTY ACID-BINDING PROTEIN, ADIPOCYTE (HUMAN);, mRNA sequence [W60781]
A_23_P8820	FABP4	0.260603	down	0.0105925	0.139154	fatty acid binding protein 4, adipocyte
A_23_P88331	DLGAP5	2.83264	up	0.00865855	0.102164	discs, large (Drosophila) homolog-associated protein 5
A_23_P8834	EPHX2	0.341298	down	0.0124948	0.219739	epoxide hydrolase 2, cytoplasmic
A_23_P88351	ATL1	0.484661	down	0.0251703	0.533688	atlastin GTPase 1
A_23_P88435	FOXN3	0.41732	down	0.00290575	0.0423048	forkhead box N3
A_23_P88522	NMB	2.82932	up	0.00709091	0.064291	neuromedin B
A_23_P88559	LIPC	0.499968	down	0.0325839	0.829192	lipase, hepatic
A_23_P88626	ANPEP	0.207079	down	0.0116957	0.139154	alanyl (membrane) aminopeptidase
A_23_P88630	BLM	3.34721	up	0.00591571	0.0497698	Bloom syndrome, RecQ helicase-like
A_23_P88691	CHRNA5	3.08089	up	0.00208983	0	cholinergic receptor, nicotinic, alpha 5
A_23_P88731	RAD51	2.83621	up	0.012271	0.139154	RAD51 homolog (RecA homolog, E. coli) (S. cerevisiae)
A_23_P88740	CENPN	4.01474	up	0.00105406	0	centromere protein N
A_23_P88767	PLA2G10	0.324366	down	0.0180576	0.339879	phospholipase A2, group X
A_23_P88831	SLC7A6	2.45067	up	0.00736685	0.064291	solute carrier family 7 (cationic amino acid transporter, y+ system), member 6
A_23_P89003	PRSS33	3.19419	up	0.029891	0.533688	protease, serine, 33
A_23_P8913	CA2	0.0952661	down	0.00421297	0.0497698	carbonic anhydrase II
A_23_P89509	SPAG5	2.7749	up	0.010194	0.102164	sperm associated antigen 5
A_23_P89589	PER1	0.395926	down	0.01799	0.339879	period homolog 1 (Drosophila)
A_23_P89799	ACAA2	0.49746	down	0.0210393	0.339879	hypothetical LOC648603; acetyl-Coenzyme A acyltransferase 2
A_23_P89835	MAPRE2	0.447541	down	0.00318703	0.0423048	ens|microtubule-associated protein, RP/EB family, member 2 [Source:HGNC Symbol;Acc:6891] [ENST00000300249]
A_23_P90032	LRRC8E	3.31161	up	0.0173563	0.219739	leucine rich repeat containing 8 family, member E
A_23_P90125	NAPSB	0.474643	down	0.013256	0.219739	napsin B aspartic peptidase pseudogene
A_23_P904	BEND5	0.412952	down	0.00261055	0.0270105	BEN domain containing 5
A_23_P90542	ZNF540	0.349846	down	0.00610859	0.064291	zinc finger protein 540
A_23_P90612	MCM6	2.55563	up	0.0130658	0.139154	minichromosome maintenance complex component 6
A_23_P90626	CYTIP	0.467038	down	0.00952629	0.139154	cytohesin 1 interacting protein
A_23_P90888	CHRNA1	0.236984	down	0.00517327	0.0497698	cholinergic receptor, nicotinic, alpha 1 (muscle)
A_23_P91328	NOP56	3.64607	up	0.00110823	0	NOP56 ribonucleoprotein homolog (yeast)
A_23_P91346		2.00068	up	0.00312574	0	gb|Homo sapiens cDNA clone MGC:17708 IMAGE:3868595, complete cds. [BC008667]
A_23_P91430	PXMP4	2.22295	up	0.00252206	0	peroxisomal membrane protein 4, 24kDa
A_23_P91468	PSMA7	2.03916	up	0.000784	0	proteasome (prosome, macropain) subunit, alpha type, 7
A_23_P91512	CLDN14	2.95528	up	0.0201015	0.219739	claudin 14
A_23_P91590	RANBP1	2.60021	up	0.0023321	0	similar to RAN binding protein 1; RAN binding protein 1
A_23_P91697	LARGE	0.499217	down	0.0299266	0.533688	like-glycosyltransferase
A_23_P91900	SMC4	2.08428	up	0.0194961	0.219739	structural maintenance of chromosomes 4
A_23_P91910	PLSCR4	0.373106	down	0.00623681	0.064291	phospholipid scramblase 4
A_23_P92042	ITPR1	0.456523	down	0.0228236	0.533688	inositol 1,4,5-triphosphate receptor, type 1
A_23_P92082	TKT	2.91355	up	0.00150128	0	transketolase
A_23_P92132	IFRD2	2.22141	up	0.00238377	0	interferon-related developmental regulator 2
A_23_P92261	ECE2	2.90561	up	0.00179035	0	endothelin converting enzyme 2
A_23_P92441	MAD2L1	3.83637	up	0.00193131	0	MAD2 mitotic arrest deficient-like 1 (yeast)
A_23_P92860	CCNO	4.64879	up	0.00496437	0.0423048	cyclin O
A_23_P93027	FGF18	2.23552	up	0.00515596	0.0497698	fibroblast growth factor 18
A_23_P93122	MEP1A	0.246653	down	0.0106836	0.139154	meprin A, alpha (PABA peptide hydrolase)
A_23_P93302	GABBR1	0.392635	down	0.00238387	0.0270105	gamma-aminobutyric acid (GABA) B receptor, 1
A_23_P93641	AKR1B10	0.246784	down	0.0131433	0.219739	aldo-keto reductase family 1, member B10 (aldose reductase); aldo-keto reductase family 1, member B10-like
A_23_P93690	MCM7	2.65079	up	0.00245344	0	minichromosome maintenance complex component 7
A_23_P93750	LSM5	2.319	up	0.000763	0	LSM5 homolog, U6 small nuclear RNA associated (S. cerevisiae)
A_23_P93823	RFC2	2.23103	up	0.00335715	0.0270105	replication factor C (activator 1) 2, 40kDa
A_23_P94009	NAA38	2.06603	up	0.00149144	0	LSM8 homolog, U6 small nuclear RNA associated (S. cerevisiae)
A_23_P94103	SCARA5	0.125731	down	0.00313335	0.0270105	scavenger receptor class A, member 5 (putative)
A_23_P94133	POP1	2.24205	up	0.00399888	0.0270105	processing of precursor 1, ribonuclease P/MRP subunit (S. cerevisiae)
A_23_P94338	ENPP2	0.38488	down	0.0152493	0.219739	ectonucleotide pyrophosphatase/phosphodiesterase 2
A_23_P94380	AIF1L	0.348163	down	0.00854301	0.102164	allograft inflammatory factor 1-like
A_23_P94422	MELK	4.34889	up	0.00476782	0.0423048	maternal embryonic leucine zipper kinase
A_23_P94434	HRCT1	0.416164	down	0.00545369	0.064291	histidine rich carboxyl terminus 1
A_23_P94795	TEAD4	2.82462	up	0.000658	0	TEA domain family member 4
A_23_P95029	SNTB1	3.43247	up	0.00208308	0	syntrophin, beta 1 (dystrophin-associated protein A1, 59kDa, basic component 1)
A_23_P95060	EPHB3	2.068	up	0.0263408	0.339879	EPH receptor B3
A_23_P95640	C1orf186	0.338504	down	0.00223352	0	chromosome 1 open reading frame 186
A_23_P9574	ECT2	4.85568	up	0.00508579	0.0423048	epithelial cell transforming sequence 2 oncogene
A_23_P9603	PRKDC	2.28114	up	0.0123866	0.139154	similar to protein kinase, DNA-activated, catalytic polypeptide; protein kinase, DNA-activated, catalytic polypeptide
A_23_P96271	MYOM1	0.18312	down	0.00355901	0.0423048	myomesin 1, 185kDa
A_23_P96325	ERCC6L	3.67714	up	0.00121594	0	excision repair cross-complementing rodent repair deficiency, complementation group 6-like
A_23_P96383	SRPX	0.171986	down	0.00398745	0.0423048	sushi-repeat-containing protein, X-linked
A_23_P96501	TEX11	0.244856	down	0.0114043	0.139154	testis expressed 11
A_23_P96542	VMA21	2.48013	up	0.000891	0	VMA21 vacuolar H+-ATPase homolog (S. cerevisiae)
A_23_P96590	GPRASP1	0.293194	down	0.0143828	0.219739	G protein-coupled receptor associated sorting protein 1
A_23_P96761	ACADM	0.467048	down	0.00520164	0.064291	acyl-Coenzyme A dehydrogenase, C-4 to C-12 straight chain
A_23_P97181	GREM2	0.144488	down	0.0135262	0.219739	gremlin 2, cysteine knot superfamily, homolog (Xenopus laevis)
A_23_P97265	GPATCH4	2.29216	up	0.00178854	0	G patch domain containing 4
A_23_P97394	BCAR3	0.487074	down	0.00723356	0.102164	breast cancer anti-estrogen resistance 3
A_23_P97606	GSTM5	0.34773	down	0.00567407	0.064291	glutathione S-transferase mu 5
A_23_P97700	TXNIP	0.347122	down	0.00185557	0	thioredoxin interacting protein
A_23_P98042		2.81609	up	0.00241096	0	Unknown
A_23_P98173	PTPRCAP	0.388259	down	0.00421512	0.0497698	protein tyrosine phosphatase, receptor type, C-associated protein
A_23_P983	PRDX6	0.43217	down	0.0209918	0.339879	peroxiredoxin 6
A_23_P98399	HTR3A	0.456483	down	0.0162281	0.339879	5-hydroxytryptamine (serotonin) receptor 3A
A_23_P98402	SIDT2	0.493649	down	0.00190129	0	SID1 transmembrane family, member 2
A_23_P98671		0.27269	down	0.00143139	0	chromosome 11 open reading frame 21
A_23_P9875	TESK2	0.474656	down	0.0136945	0.219739	testis-specific kinase 2
A_23_P98910	LRMP	0.2541	down	0.0081042	0.102164	lymphoid-restricted membrane protein
A_23_P98974	LGR5	3.09786	up	0.00418138	0.0270105	leucine-rich repeat-containing G protein-coupled receptor 5
A_23_P99275	KLRB1	0.263613	down	0.0116092	0.139154	killer cell lectin-like receptor subfamily B, member 1
A_23_P99292	RAD51AP1	2.55178	up	0.00478296	0.0423048	RAD51 associated protein 1
A_23_P9932	PDCD4	0.347247	down	0.00760024	0.102164	programmed cell death 4 (neoplastic transformation inhibitor)
A_23_P99452	BRCA2	4.22649	up	0.00135017	0	breast cancer 2, early onset
A_23_P99741	CDKL1	0.392765	down	0.00212418	0	cyclin-dependent kinase-like 1 (CDC2-related kinase)
A_23_P99747	CDKL1	0.381108	down	0.00409689	0.0497698	cyclin-dependent kinase-like 1 (CDC2-related kinase)
A_23_P99771	PNMA1	0.401107	down	0.0122957	0.219739	paraneoplastic antigen MA1
A_23_P99853	KIAA1370	0.376705	down	0.00179706	0	KIAA1370
A_23_P99920	PTPLAD1	2.09155	up	0.0148161	0.219739	protein tyrosine phosphatase-like A domain containing 1
A_23_P99927	PTPLAD1	2.46444	up	0.0055075	0.0497698	protein tyrosine phosphatase-like A domain containing 1
A_23_P99930	TIPIN	2.41632	up	0.0149174	0.219739	TIMELESS interacting protein
A_24_P100517	C9orf140	3.62598	up	0.00401236	0.0270105	chromosome 9 open reading frame 140
A_24_P100664	MKKS	2.1167	up	0.00140804	0	McKusick-Kaufman syndrome
A_24_P100996	ANO5	0.23075	down	0.00683052	0.102164	anoctamin 5
A_24_P101146		2.05343	up	0.0117068	0.139154	Unknown
A_24_P101402	NOP56	3.41939	up	0.000969	0	NOP56 ribonucleoprotein homolog (yeast)
A_24_P101601		2.15354	up	0.00570536	0.0497698	Unknown
A_24_P102283		0.420137	down	0.00275857	0.0270105	gb|Homo sapiens cDNA FLJ25969 fis, clone CBR02250. [AK098835]
A_24_P10444	TTLL6	0.215808	down	0.0169272	0.219739	tubulin tyrosine ligase-like family, member 6
A_24_P105102	PKMYT1	2.60894	up	0.00177892	0	protein kinase, membrane associated tyrosine/threonine 1
A_24_P105191	HS6ST2	5.37149	up	0.0327719	0.533688	heparan sulfate 6-O-sulfotransferase 2
A_24_P1054	TONSL	0.371713	down	0.0100798	0.139154	nuclear factor of kappa light polypeptide gene enhancer in B-cells inhibitor-like 2
A_24_P105933	VIPR1	0.265126	down	0.00628492	0.064291	vasoactive intestinal peptide receptor 1
A_24_P106166		0.415884	down	0.0071841	0.102164	Unknown
A_24_P106728	PUS7	2.23267	up	0.000875	0	pseudouridylate synthase 7 homolog (S. cerevisiae)
A_24_P106794	NUDCD1	2.79133	up	0.000995	0	NudC domain containing 1
A_24_P107303	IL10RA	0.483862	down	0.00279892	0.0423048	interleukin 10 receptor, alpha
A_24_P108311	NEDD4L	0.387757	down	0.0102599	0.139154	neural precursor cell expressed, developmentally down-regulated 4-like
A_24_P108784	SOX10	0.369692	down	0.0245893	0.533688	SRY (sex determining region Y)-box 10
A_24_P108863	SCML1	2.96566	up	0.00649148	0.0497698	sex comb on midleg-like 1 (Drosophila)
A_24_P110601		0.376408	down	0.00610007	0.064291	Unknown
A_24_P112395	PBLD	0.378094	down	0.00876385	0.139154	phenazine biosynthesis-like protein domain containing
A_24_P113144	ATAD5	2.38962	up	0.00604313	0.0497698	ATPase family, AAA domain containing 5
A_24_P113926	DPT	0.14745	down	0.00218778	0	dermatopontin
A_24_P114142	CNTN2	0.0908912	down	0.0028868	0.0270105	contactin 2 (axonal)
A_24_P114438	OLA1	2.00724	up	0.00208044	0	Obg-like ATPase 1
A_24_P114739	CAMK2D	0.482985	down	0.00311285	0.0423048	calcium/calmodulin-dependent protein kinase II delta
A_24_P115932	GPR44	0.423925	down	0.0254129	0.533688	G protein-coupled receptor 44
A_24_P116700	TMEM220	0.313859	down	0.00550074	0.064291	transmembrane protein 220
A_24_P116909	MALT1	0.46007	down	0.0282636	0.533688	mucosa associated lymphoid tissue lymphoma translocation gene 1
A_24_P117528	PRPS2	2.0436	up	0.00317704	0	phosphoribosyl pyrophosphate synthetase 2
A_24_P117620	CAMK2N1	0.492688	down	0.00544039	0.064291	calcium/calmodulin-dependent protein kinase II inhibitor 1
A_24_P11825	CCR2	0.333845	down	0.0121084	0.219739	chemokine (C-C motif) receptor 2
A_24_P120346	NIT2	2.35928	up	0.000991	0	nitrilase family, member 2
A_24_P122337	SYTL4	0.438815	down	0.00303897	0.0423048	synaptotagmin-like 4
A_24_P122524	WDR3	2.28157	up	0.00480048	0.0423048	WD repeat domain 3
A_24_P123190	PLD1	0.496442	down	0.0277746	0.533688	phospholipase D1, phosphatidylcholine-specific
A_24_P123347	PPAT	2.38776	up	0.00213436	0	phosphoribosyl pyrophosphate amidotransferase
A_24_P124349	PDGFD	0.321245	down	0.004176	0.0497698	platelet derived growth factor D
A_24_P12435	NCOA7	2.04408	up	0.0331831	0.533688	nuclear receptor coactivator 7
A_24_P125096	MT1X	0.256748	down	0.0136768	0.219739	metallothionein 1X
A_24_P125469	LIPG	2.0549	up	0.0196459	0.339879	lipase, endothelial
A_24_P12573	CCL26	2.59266	up	0.0239454	0.339879	chemokine (C-C motif) ligand 26
A_24_P126181	NR2C2AP	2.16358	up	0.00154506	0	nuclear receptor 2C2-associated protein
A_24_P126851		2.65475	up	0.000765	0	Unknown
A_24_P127462		3.34614	up	0.00358195	0.0270105	similar to proliferating cell nuclear antigen
A_24_P128057	MBNL1	0.296084	down	0.00299011	0.0270105	muscleblind-like (Drosophila)
A_24_P129341	AKR1B10	0.233811	down	0.0132118	0.219739	aldo-keto reductase family 1, member B10 (aldose reductase); aldo-keto reductase family 1, member B10-like
A_24_P13041	RTKN2	2.17222	up	0.0112831	0.139154	rhotekin 2
A_24_P131173	C1orf115	0.437576	down	0.012384	0.219739	chromosome 1 open reading frame 115
A_24_P131392	FAM82A1	0.400335	down	0.0227157	0.339879	family with sequence similarity 82, member A1
A_24_P131622	FAM107A	0.212591	down	0.00321978	0.0423048	family with sequence similarity 107, member A
A_24_P132006	MSX2	4.95385	up	0.02498	0.339879	msh homeobox 2
A_24_P132703		2.1798	up	0.0184863	0.219739	gb|full-length cDNA clone CS0DB009YI22 of Neuroblastoma Cot 10-normalized of Homo sapiens (human). [CR607939]
A_24_P133253	KITLG	0.376245	down	0.00188435	0	KIT ligand
A_24_P133488	CDCA4	2.26408	up	0.0160079	0.219739	cell division cycle associated 4
A_24_P13390	RNFT2	2.47189	up	0.0061063	0.0497698	ring finger protein, transmembrane 2
A_24_P133905	CCL23	0.181063	down	0.0036424	0.0423048	chemokine (C-C motif) ligand 23
A_24_P134626	TXLNG	2.15519	up	0.00862522	0.102164	chromosome X open reading frame 15
A_24_P136484		0.476596	down	0.00368494	0.0497698	gb|Homo sapiens mRNA for FLJ00272 protein. [AK090397]
A_24_P136653	NFE2L3	5.73662	up	0.00554651	0.0423048	nuclear factor (erythroid-derived 2)-like 3
A_24_P13790	CES2	0.432687	down	0.00803973	0.102164	carboxylesterase 2 (intestine, liver)
A_24_P139152	COL8A1	4.4584	up	0.00212134	0	ens|collagen, type VIII, alpha 1 [Source:HGNC Symbol;Acc:2215] [ENST00000261037]
A_24_P142973	PEX26	0.346004	down	0.00573947	0.064291	peroxisomal biogenesis factor 26
A_24_P143171	TMEM47	0.492738	down	0.0248297	0.533688	transmembrane protein 47
A_24_P146603	DDX21	2.78868	up	0.00277415	0	DEAD (Asp-Glu-Ala-Asp) box polypeptide 21
A_24_P148811	RUVBL1	2.25423	up	0.00150925	0	RuvB-like 1 (E. coli)
A_24_P149248	SFTA2	2.09148	up	0.0212631	0.339879	surfactant associated 2
A_24_P151920	TMEM97	3.29162	up	0.00401338	0.0270105	transmembrane protein 97
A_24_P152833		2.08865	up	0.00109376	0	gb|CV323793 CM4-CN0090-130201-722-e04 CN0090 Homo sapiens cDNA, mRNA sequence [CV323793]
A_24_P152845		0.276312	down	0.0203299	0.339879	similar to Aldo-keto reductase family 1 member B10
A_24_P153003		2.05019	up	0.0233485	0.339879	Unknown
A_24_P153568	MPEG1	0.332244	down	0.0112738	0.139154	ref|Homo sapiens macrophage expressed 1 (MPEG1), mRNA [NM_001039396]
A_24_P154868	MEP1A	0.263518	down	0.012911	0.219739	meprin A, alpha (PABA peptide hydrolase)
A_24_P154948	GARS	2.34091	up	0.00185273	0	glycyl-tRNA synthetase
A_24_P15621	SLC6A10P	0.493711	down	0.0354532	0.829192	solute carrier family 6 (neurotransmitter transporter, creatine), member 10 (pseudogene); similar to solute carrier family 6 member 8
A_24_P156490	KCNMA1	0.182504	down	0.0235688	0.339879	potassium large conductance calcium-activated channel, subfamily M, alpha member 1
A_24_P157156	CCDC150	2.37362	up	0.0012283	0	coiled-coil domain containing 150
A_24_P15765	RPS7P5	2.01252	up	0.001229	0	ribosomal protein S7 pseudogene 5
A_24_P15823		2.01004	up	0.00119109	0	Unknown
A_24_P160088	PDXK	2.10386	up	0.00631175	0.0497698	pyridoxal (pyridoxine, vitamin B6) kinase
A_24_P161036	ACOT1	0.430547	down	0.0104295	0.139154	acyl-CoA thioesterase 1
A_24_P16124	IFITM4P	2.2927	up	0.00192998	0	interferon induced transmembrane protein 4 pseudogene
A_24_P161463	NCRNA00275	3.12179	up	0.0051545	0.0423048	chromosome 20 open reading frame 199
A_24_P161773		2.62355	up	0.00201043	0	Unknown
A_24_P161809		2.12489	up	0.0255545	0.339879	ens|Putative uncharacterized protein ENSP00000391831 [Source:UniProtKB/TrEMBL;Acc:C9JAF0] [ENST00000333983]
A_24_P161914		2.13049	up	0.00924069	0.102164	ribosomal protein L7 pseudogene 13
A_24_P161973	ATP11A	2.80407	up	0.00178243	0	ATPase, class VI, type 11A
A_24_P162319	SCML1	2.64205	up	0.0097165	0.102164	sex comb on midleg-like 1 (Drosophila)
A_24_P162373	ZNRF3	2.38816	up	0.0120309	0.139154	zinc and ring finger 3
A_24_P163237	STOX2	0.350104	down	0.00792076	0.102164	storkhead box 2
A_24_P164998	LOC646627	0.119591	down	0.0159542	0.219739	phospholipase inhibitor
A_24_P165864	P2RY14	0.447789	down	0.032499	0.829192	purinergic receptor P2Y, G-protein coupled, 14
A_24_P165949	CLDN1	5.80106	up	0.000669	0	claudin 1
A_24_P166443	HLA-DPB1	0.347314	down	0.00436007	0.0497698	major histocompatibility complex, class II, DP beta 1
A_24_P168925	CHRDL1	0.115373	down	0.00945212	0.139154	chordin-like 1
A_24_P169234	ZAP70	0.413761	down	0.00288767	0.0270105	zeta-chain (TCR) associated protein kinase 70kDa
A_24_P169976		2.00396	up	0.00645996	0.064291	gb|PREDICTED: Homo sapiens similar to high-mobility group box 1 (LOC646577), miscRNA [XR_079446]
A_24_P170136		0.461303	down	0.00368668	0.0497698	thc|GB|M11591.1|AAA36314.1 MHC HLA-SX-alpha [NP113399]
A_24_P170203		2.13158	up	0.0135419	0.139154	Unknown
A_24_P170384		2.36324	up	0.0015661	0	Unknown
A_24_P171549	CDCA7	3.94721	up	0.00911743	0.102164	cell division cycle associated 7
A_24_P173124	FLCN	0.373857	down	0.000975	0	folliculin
A_24_P173823	PBX1	0.437382	down	0.023376	0.533688	pre-B-cell leukemia homeobox 1
A_24_P174755	SLC22A5	0.363367	down	0.00560787	0.064291	solute carrier family 22 (organic cation/carnitine transporter), member 5
A_24_P17490	CNTN3	0.245933	down	0.0148301	0.219739	contactin 3 (plasmacytoma associated)
A_24_P175187	SAMD9	0.457061	down	0.0241168	0.533688	sterile alpha motif domain containing 9
A_24_P175188	SAMD9	0.46789	down	0.0265217	0.533688	sterile alpha motif domain containing 9
A_24_P176374	CDT1	2.86996	up	0.00333574	0	chromatin licensing and DNA replication factor 1
A_24_P177844		0.279843	down	0.00515939	0.064291	gb|Homo sapiens Immunoglobulin variable region germ-line transcripts (RF.BM, YF.PB2 cell line). [AJ004954]
A_24_P178631		2.02901	up	0.0128565	0.139154	gb|Homo sapiens cDNA FLJ14761 fis, clone NT2RP3003302. [AK027667]
A_24_P179183	ANKRD12	0.435222	down	0.00187937	0	ankyrin repeat domain 12
A_24_P179225	MATN2	0.470978	down	0.029601	0.533688	matrilin 2
A_24_P179646	TDGF3	7.38185	up	0.000711	0	teratocarcinoma-derived growth factor 3, pseudogene; teratocarcinoma-derived growth factor 1
A_24_P180680	LAPTM4B	3.28127	up	0.0218616	0.339879	lysosomal protein transmembrane 4 beta
A_24_P181055	ST3GAL4	0.421381	down	0.0254225	0.533688	ST3 beta-galactoside alpha-2,3-sialyltransferase 4
A_24_P181254	OLFM4	6.26962	up	0.00523499	0.0423048	olfactomedin 4
A_24_P182947	GCET2	0.311094	down	0.0240041	0.533688	germinal center expressed transcript 2
A_24_P183150	CXCL3	6.66143	up	0.00098	0	chemokine (C-X-C motif) ligand 3
A_24_P185117	RILP	0.435954	down	0.00308576	0.0423048	Rab interacting lysosomal protein
A_24_P186354		0.444324	down	0.00707085	0.102164	Unknown
A_24_P186497		0.490793	down	0.0071767	0.102164	GTF2I repeat domain containing 2
A_24_P187218	PCDH9	0.39841	down	0.025452	0.533688	protocadherin 9
A_24_P187304		2.14309	up	0.00152248	0	Unknown
A_24_P187948	BID	2.75939	up	0.00151212	0	BH3 interacting domain death agonist
A_24_P187970	PADI2	0.24708	down	0.00592031	0.064291	peptidyl arginine deiminase, type II
A_24_P188037	HIF3A	0.491802	down	0.0193044	0.339879	hypoxia inducible factor 3, alpha subunit
A_24_P188246		2.29099	up	0.00828737	0.064291	chromosome 10 open reading frame 137
A_24_P189533	ENDOD1	0.388052	down	0.00216895	0	endonuclease domain containing 1
A_24_P190168	TMEM97	2.89667	up	0.00445815	0.0423048	transmembrane protein 97
A_24_P190190	CACNB1	0.384635	down	0.00249648	0.0270105	calcium channel, voltage-dependent, beta 1 subunit
A_24_P190631	IKZF1	0.378411	down	0.00476021	0.0497698	IKAROS family zinc finger 1 (Ikaros)
A_24_P192994	FADS1	2.25646	up	0.0260807	0.339879	fatty acid desaturase 1
A_24_P193093	KLRK1	0.498505	down	0.0324499	0.829192	killer cell lectin-like receptor subfamily K, member 1
A_24_P193592	CCNF	2.26495	up	0.00307999	0	cyclin F
A_24_P193648	GPT2	2.12462	up	0.0114503	0.139154	glutamic pyruvate transaminase (alanine aminotransferase) 2
A_24_P193911	MAPRE2	0.478109	down	0.0189138	0.339879	microtubule-associated protein, RP/EB family, member 2
A_24_P19410	CBX7	0.320217	down	0.0144865	0.219739	chromobox homolog 7
A_24_P194184	C20orf24	2.27046	up	0.0060819	0.0497698	chromosome 20 open reading frame 24
A_24_P194260	SNRPB2	2.05163	up	0.00822105	0.102164	small nuclear ribonucleoprotein polypeptide B''
A_24_P194688	EFHA2	0.238549	down	0.00886288	0.102164	EF-hand domain family, member A2
A_24_P195400		2.59078	up	0.00466846	0.0423048	similar to DNA replication complex GINS protein PSF2
A_24_P195454		3.00717	up	0.00186648	0	Unknown
A_24_P195724		2.21732	up	0.0184667	0.219739	Unknown
A_24_P195831	CCDC34	2.30831	up	0.0281857	0.533688	coiled-coil domain containing 34
A_24_P196024		2.12924	up	0.00545092	0.0497698	Unknown
A_24_P196519	MTAP	2.41756	up	0.00221914	0	methylthioadenosine phosphorylase
A_24_P196592	MMP28	0.490786	down	0.00489295	0.064291	matrix metallopeptidase 28
A_24_P196827	HLA-DQA1	0.469116	down	0.0206137	0.339879	similar to hCG2042724; similar to HLA class II histocompatibility antigen, DQ(1) alpha chain precursor (DC-4 alpha chain); major histocompatibility complex, class II, DQ alpha 1
A_24_P199097	TOMM34	2.28008	up	0.00148139	0	translocase of outer mitochondrial membrane 34
A_24_P200427	PAICS	2.57861	up	0.00852937	0.064291	phosphoribosylaminoimidazole carboxylase, phosphoribosylaminoimidazole succinocarboxamide synthetase
A_24_P200831	MLXIPL	2.34192	up	0.0193042	0.219739	MLX interacting protein-like
A_24_P202512	RNF138	0.491537	down	0.00311121	0.0423048	ring finger protein 138
A_24_P20292	B3GNT7	0.283115	down	0.0323438	0.533688	UDP-GlcNAc:betaGal beta-1,3-N-acetylglucosaminyltransferase 7
A_24_P20327	KLF15	0.334956	down	0.0337715	0.829192	Kruppel-like factor 15
A_24_P203886		0.411314	down	0.0276927	0.533688	Unknown
A_24_P204358	PYCR1	2.12682	up	0.000953	0	pyrroline-5-carboxylate reductase 1
A_24_P204574		0.368665	down	0.0290788	0.533688	Unknown
A_24_P204604		2.01146	up	0.00574729	0.0497698	Unknown
A_24_P205130	FNBP1	0.379763	down	0.0104943	0.139154	formin binding protein 1
A_24_P205604	PADI2	0.362424	down	0.00766577	0.102164	peptidyl arginine deiminase, type II
A_24_P20607	CXCL11	3.00056	up	0.0118757	0.139154	chemokine (C-X-C motif) ligand 11
A_24_P206624	FGFR2	0.469752	down	0.0185734	0.339879	fibroblast growth factor receptor 2
A_24_P20806	PRR7	2.30235	up	0.00546622	0.0497698	proline rich 7 (synaptic)
A_24_P208703	FAM107A	0.243029	down	0.00303824	0.0270105	family with sequence similarity 107, member A
A_24_P208730	CNTN4	0.46632	down	0.00141048	0	contactin 4
A_24_P211151	EXOSC5	2.00217	up	0.00184183	0	exosome component 5
A_24_P213161	NLRP2	0.349735	down	0.0324658	0.533688	NLR family, pyrin domain containing 2
A_24_P213325		2.86704	up	0.00133841	0	Unknown
A_24_P213478	SEMA6A	0.272784	down	0.00521964	0.064291	sema domain, transmembrane domain (TM), and cytoplasmic domain, (semaphorin) 6A
A_24_P214754	NR3C1	0.390983	down	0.00158987	0	nuclear receptor subfamily 3, group C, member 1 (glucocorticoid receptor)
A_24_P218757	FAM86C	2.09788	up	0.0021328	0	family with sequence similarity 86, member C
A_24_P218814	RDH5	0.349411	down	0.00156836	0	retinol dehydrogenase 5 (11-cis/9-cis)
A_24_P218979	CDCA3	2.37002	up	0.00479366	0.0423048	cell division cycle associated 3
A_24_P219114	SEL1L	0.402102	down	0.0098676	0.139154	sel-1 suppressor of lin-12-like (C. elegans)
A_24_P220947	AKR1C1	0.460156	down	0.00610817	0.064291	aldo-keto reductase family 1, member C1 (dihydrodiol dehydrogenase 1; 20-alpha (3-alpha)-hydroxysteroid dehydrogenase)
A_24_P221285		4.40573	up	0.010624	0.102164	Unknown
A_24_P221335		2.0442	up	0.00338248	0.0270105	similar to 60S ribosome subunit biogenesis protein NIP7 homolog
A_24_P221551	LOC100129113	0.475672	down	0.0178771	0.339879	hypothetical protein LOC100129113
A_24_P222176	LOC283701	0.458675	down	0.00487529	0.064291	hypothetical protein LOC283701
A_24_P222516	KIAA1211	0.479792	down	0.0258544	0.533688	KIAA1211
A_24_P222655	C1QA	0.434221	down	0.0160549	0.219739	complement component 1, q subcomponent, A chain
A_24_P222872	UGT1A6	0.475001	down	0.0308522	0.533688	UDP glucuronosyltransferase 1 family, polypeptide A3; UDP glucuronosyltransferase 1 family, polypeptide A5; UDP glucuronosyltransferase 1 family, polypeptide A4; UDP glucuronosyltransferase 1 family, polypeptide A7; UDP glucuronosyltransferase 1 family, p
A_24_P224998		2.41477	up	0.00313917	0	ens|ribosomal protein L36a [Source:HGNC Symbol;Acc:10359] [ENST00000392994]
A_24_P225534	RHBDL2	0.420199	down	0.0119636	0.219739	rhomboid, veinlet-like 2 (Drosophila)
A_24_P225616	RRM2	3.40429	up	0.018634	0.219739	ribonucleotide reductase M2 polypeptide
A_24_P225845		0.300268	down	0.00663527	0.064291	gb|Homo sapiens cDNA: FLJ23006 fis, clone LNG00414. [AK026659]
A_24_P225970	SGOL1	2.29722	up	0.00161231	0	shugoshin-like 1 (S. pombe)
A_24_P226008	MGLL	0.424767	down	0.00317937	0.0423048	monoglyceride lipase
A_24_P226755	TOX	0.278336	down	0.0023293	0	thymocyte selection-associated high mobility group box
A_24_P227091	KIF11	2.87386	up	0.0102846	0.102164	kinesin family member 11
A_24_P22746	ZADH2	0.495192	down	0.0071591	0.102164	ref|Homo sapiens zinc binding alcohol dehydrogenase domain containing 2 (ZADH2), mRNA [NM_175907]
A_24_P227617	CHURC1	0.482484	down	0.00411714	0.0497698	churchill domain containing 1
A_24_P227831	ABCC1	2.29897	up	0.00122925	0	ATP-binding cassette, sub-family C (CFTR/MRP), member 1
A_24_P227971	TP53TG3	0.462453	down	0.0217959	0.339879	similar to TP53 target 3; TP53 target 3; similar to TP53TG3 protein
A_24_P228875	ARHGEF6	0.478241	down	0.00450308	0.0497698	Rac/Cdc42 guanine nucleotide exchange factor (GEF) 6
A_24_P229438		2.26072	up	0.00129072	0	Unknown
A_24_P230057		2.07489	up	0.0318643	0.533688	Unknown
A_24_P231104	LEPR	0.335764	down	0.00528743	0.064291	leptin receptor
A_24_P23327		0.228445	down	0.00853438	0.102164	gb|AA585242 LTH022 HTCDL1 Homo sapiens cDNA 5'/3', mRNA sequence [AA585242]
A_24_P233786	FAM129A	0.287697	down	0.0191805	0.339879	family with sequence similarity 129, member A
A_24_P234196	RRM2	4.33831	up	0.00642973	0.0497698	ribonucleotide reductase M2 polypeptide
A_24_P235049	MTHFD1L	3.04133	up	0.0005	0	methylenetetrahydrofolate dehydrogenase (NADP+ dependent) 1-like
A_24_P237175	CST2	2.63738	up	0.0057004	0.0497698	cystatin SA
A_24_P238578	ZNF518B	0.36226	down	0.0108556	0.139154	zinc finger protein 518B
A_24_P239140	GART	2.75869	up	0.00281388	0	phosphoribosylglycinamide formyltransferase, phosphoribosylglycinamide synthetase, phosphoribosylaminoimidazole synthetase
A_24_P239183	MUC4	0.42239	down	0.0352208	0.829192	mucin 4, cell surface associated
A_24_P239676	HLA-DQB1	0.450846	down	0.0184521	0.339879	major histocompatibility complex, class II, DQ beta 1; similar to major histocompatibility complex, class II, DQ beta 1
A_24_P243329	ITGA2	2.25811	up	0.0352499	0.533688	integrin, alpha 2 (CD49B, alpha 2 subunit of VLA-2 receptor)
A_24_P243528	HLA-DPA1	0.381119	down	0.00766769	0.102164	major histocompatibility complex, class II, DP alpha 1
A_24_P243749	PDK4	0.122183	down	0.0074579	0.102164	pyruvate dehydrogenase kinase, isozyme 4
A_24_P243834	MTERFD1	2.35158	up	0.0104932	0.102164	MTERF domain containing 1
A_24_P244706	SSTR1	0.381609	down	0.0117802	0.139154	somatostatin receptor 1
A_24_P245298	TNFSF12	0.417993	down	0.00829719	0.102164	TNFSF12-TNFSF13 readthrough transcript; tumor necrosis factor (ligand) superfamily, member 12; tumor necrosis factor (ligand) superfamily, member 13
A_24_P245646	TP53RK	2.22505	up	0.00306222	0	TP53 regulating kinase
A_24_P246351	FAM71E1	2.83736	up	0.0018695	0	family with sequence similarity 71, member E1
A_24_P246361	IQGAP2	0.436215	down	0.0190999	0.339879	IQ motif containing GTPase activating protein 2
A_24_P246626		0.416305	down	0.00969126	0.139154	thc|GB|M11591.1|AAA36314.1 MHC HLA-SX-alpha [NP113399]
A_24_P24685	HMGB3P22	3.09566	up	0.00186482	0	similar to high mobility group box 3; high-mobility group box 3
A_24_P247303		2.04501	up	0.0340102	0.533688	Unknown
A_24_P247823	LOC728800	0.40958	down	0.0072436	0.102164	similar to FLJ00402 protein
A_24_P24786		2.21901	up	0.00077	0	Unknown
A_24_P248053	TOP1MT	2.21965	up	0.00941157	0.102164	topoisomerase (DNA) I, mitochondrial
A_24_P248185	C12orf53	0.347728	down	0.00359344	0.0423048	chromosome 12 open reading frame 53
A_24_P252739	KLF6	0.306439	down	0.000961	0	Kruppel-like factor 6
A_24_P253251	SLC7A1	2.11507	up	0.00879879	0.102164	solute carrier family 7 (cationic amino acid transporter, y+ system), member 1
A_24_P25346	CIRH1A	2.41557	up	0.00161879	0	cirrhosis, autosomal recessive 1A (cirhin)
A_24_P254705	ZNF695	5.22952	up	0.00313673	0	zinc finger protein 695
A_24_P254915		2.0098	up	0.00212013	0	Unknown
A_24_P254933		2.09313	up	0.00125409	0	interferon induced transmembrane protein 3 (1-8U)
A_24_P255965		2.02217	up	0.00468676	0.0423048	Unknown
A_24_P257099	HJURP	2.38071	up	0.00406953	0.0270105	Holliday junction recognition protein
A_24_P257224	TPO	0.389007	down	0.00994695	0.139154	thyroid peroxidase
A_24_P257416	CXCL2	2.43537	up	0.00332646	0	chemokine (C-X-C motif) ligand 2
A_24_P258073	C10orf2	2.41373	up	0.000761	0	chromosome 10 open reading frame 2
A_24_P262127	RRAD	0.493082	down	0.030686	0.533688	Ras-related associated with diabetes
A_24_P262201	SULT1A4	0.474671	down	0.0049273	0.064291	sulfotransferase family, cytosolic, 1A, phenol-preferring, member 4; sulfotransferase family, cytosolic, 1A, phenol-preferring, member 3
A_24_P263036	ALDH4A1	2.74965	up	0.00628554	0.0497698	aldehyde dehydrogenase 4 family, member A1
A_24_P263543		2.03488	up	0.00273903	0	small nuclear ribonucleoprotein D2 polypeptide 16.5kDa; similar to hCG2040270
A_24_P263786		0.242201	down	0.0312103	0.533688	ens|immunoglobulin kappa variable 2D-30 [Source:HGNC Symbol;Acc:5801] [ENST00000474213]
A_24_P265064	SHROOM4	2.01164	up	0.0136509	0.139154	shroom family member 4
A_24_P265274	COL1A2	2.25888	up	0.0151376	0.219739	collagen, type I, alpha 2
A_24_P265407		2.14339	up	0.00877188	0.102164	hypothetical protein LOC100129166
A_24_P267452	CD3EAP	2.8587	up	0.000716	0	CD3e molecule, epsilon associated protein
A_24_P267523	COX6B2	0.333581	down	0.0165163	0.219739	cytochrome c oxidase subunit VIb polypeptide 2 (testis)
A_24_P26792	TRPM6	0.307651	down	0.00865779	0.102164	transient receptor potential cation channel, subfamily M, member 6
A_24_P270279		2.04058	up	0.00856132	0.102164	Unknown
A_24_P270376	NUFIP1	2.71024	up	0.00211951	0	nuclear fragile X mental retardation protein interacting protein 1
A_24_P270424	DPF3	0.259367	down	0.0068844	0.102164	D4, zinc and double PHD fingers, family 3
A_24_P272310	MUSTN1	0.352052	down	0.00897436	0.139154	transmembrane protein 110; musculoskeletal, embryonic nuclear protein 1
A_24_P272910		2.05277	up	0.00311948	0	Unknown
A_24_P272993	MEG3	0.472589	down	0.0248336	0.533688	maternally expressed 3 (non-protein coding)
A_24_P274111	CHI3L1	3.14709	up	0.00593414	0.0497698	chitinase 3-like 1 (cartilage glycoprotein-39)
A_24_P274219	EPHA4	0.400091	down	0.00698759	0.102164	EPH receptor A4
A_24_P274831	GIMAP7	0.39644	down	0.00515627	0.064291	GTPase, IMAP family member 7
A_24_P277576	TRIP13	4.46471	up	0.00243566	0	thyroid hormone receptor interactor 13
A_24_P280846	GOLT1A	2.69447	up	0.010055	0.102164	golgi transport 1 homolog A (S. cerevisiae)
A_24_P280868	FAM86B2	2.26903	up	0.00225597	0	family with sequence similarity 86, member B2; family with sequence similarity 86, member A; family with sequence similarity 86, member B1
A_24_P281009	AQP7P1	0.47806	down	0.0093577	0.139154	aquaporin 7 pseudogene 2
A_24_P282108	ZZEF1	0.323447	down	0.00517361	0.064291	zinc finger, ZZ-type with EF-hand domain 1
A_24_P282597	CD46	2.93389	up	0.00416656	0.0270105	CD46 molecule, complement regulatory protein
A_24_P283221	NAIP	0.414841	down	0.00699597	0.102164	NLR family, apoptosis inhibitory protein
A_24_P286951	C10orf81	4.05249	up	0.0261381	0.339879	chromosome 10 open reading frame 81
A_24_P287272		0.426458	down	0.00539887	0.064291	neuroblastoma breakpoint family, member 15; neuroblastoma breakpoint family, member 14; neuroblastoma breakpoint family, member 9; neuroblastoma breakpoint family, member 11; neuroblastoma breakpoint family, member 11-like; neuroblastoma breakpoint family
A_24_P288836	HLA-DPB2	0.44906	down	0.00985624	0.139154	major histocompatibility complex, class II, DP beta 2 (pseudogene)
A_24_P289260	DACT2	0.397802	down	0.0243068	0.533688	dapper, antagonist of beta-catenin, homolog 2 (Xenopus laevis)
A_24_P289636		2.19088	up	0.00581531	0.0497698	gb|Homo sapiens cDNA FLJ40995 fis, clone UTERU2015830. [AK098314]
A_24_P289753		2.29286	up	0.00246302	0	Unknown
A_24_P291231	PER3	0.189278	down	0.00995877	0.139154	period homolog 3 (Drosophila)
A_24_P291658	ADH1A	0.165258	down	0.014883	0.219739	alcohol dehydrogenase 1B (class I), beta polypeptide; alcohol dehydrogenase 1A (class I), alpha polypeptide; alcohol dehydrogenase 1C (class I), gamma polypeptide
A_24_P291814	COL12A1	3.61742	up	0.00249796	0	collagen, type XII, alpha 1
A_24_P293192	FXYD3	0.433053	down	0.0284149	0.533688	FXYD domain containing ion transport regulator 3
A_24_P294419	SEMA3B	0.487065	down	0.0148047	0.219739	sema domain, immunoglobulin domain (Ig), short basic domain, secreted, (semaphorin) 3B
A_24_P294832	PTP4A1	0.472627	down	0.00510597	0.064291	protein tyrosine phosphatase type IVA, member 1
A_24_P295452	ROD1	2.22999	up	0.011748	0.139154	ROD1 regulator of differentiation 1 (S. pombe)
A_24_P295590	RASSF4	0.420685	down	0.0167808	0.339879	Ras association (RalGDS/AF-6) domain family member 4
A_24_P295791	DGAT2	3.82211	up	0.0010326	0	diacylglycerol O-acyltransferase homolog 2 (mouse)
A_24_P296254	ARHGAP11A	2.59515	up	0.0111605	0.102164	Rho GTPase activating protein 11B; Rho GTPase activating protein 11A
A_24_P297078	C20orf3	2.34334	up	0.00918044	0.102164	chromosome 20 open reading frame 3
A_24_P297539	UBE2C	6.78475	up	0.00211047	0	ubiquitin-conjugating enzyme E2C
A_24_P297551	FAM19A2	0.392194	down	0.00987126	0.139154	family with sequence similarity 19 (chemokine (C-C motif)-like), member A2
A_24_P297888	MTAP	2.04901	up	0.00150734	0	methylthioadenosine phosphorylase
A_24_P299685	PDPN	4.12158	up	0.00151318	0	podoplanin
A_24_P300379	PI16	0.282123	down	0.014064	0.219739	peptidase inhibitor 16
A_24_P3005	SCN9A	0.414678	down	0.00490668	0.064291	sodium channel, voltage-gated, type IX, alpha subunit
A_24_P303052	PPARGC1A	0.36237	down	0.014929	0.219739	peroxisome proliferator-activated receptor gamma, coactivator 1 alpha
A_24_P303091	CXCL10	2.61356	up	0.003797	0.0270105	chemokine (C-X-C motif) ligand 10
[truncated: 918 more rows]
