# Supplementary material for: Identifying MicroRNA-mRNA regulatory network in colorectal cancer by a combination of expression profile and bioinformatics analysis
Source: BMC Syst Biol. 2012 Jun 15;6:68. doi: 10.1186/1752-0509-6-68 (PMC3418553; doi:10.1186/1752-0509-6-68)
Supplement: Additional file 3 — Significantly anti-correlated miRNA-mRNA pairs [file 1752-0509-6-68-S3.xls]

## Sheet: Sheet1
Additional file 3-Significantly anti-correlated miRNA-mRNA paris.
microRNA	miRNA expression	GeneName	mRNA expression	Pvalue	Pearson_Correlation	FDR
hsa-let-7b	下调	A_24_P272910	上调	0.0485719	-0.500016	0.276645
hsa-let-7b	下调	RTEL1	上调	0.0484793	-0.500194	0.276415
hsa-let-7b	下调	DIO2	上调	0.0483877	-0.500369	0.276193
hsa-let-7b	下调	CCT4	上调	0.0480425	-0.501035	0.275293
hsa-let-7b	下调	RPS2	上调	0.0470635	-0.502941	0.272697
hsa-let-7b	下调	CR611122	上调	0.0464736	-0.504103	0.27115
hsa-let-7b	下调	RANBP17	上调	0.0463954	-0.504258	0.270933
hsa-let-7b	下调	BRIX1	上调	0.0461823	-0.504681	0.270356
hsa-let-7b	下调	TDGF1	上调	0.0458387	-0.505367	0.269439
hsa-let-7b	下调	ZNRF3	上调	0.0454772	-0.506092	0.268408
hsa-let-7b	下调	KLK12	上调	0.0452978	-0.506454	0.267907
hsa-let-7b	下调	CDC25B	上调	0.045263	-0.506524	0.267805
hsa-let-7b	下调	GYG2	上调	0.0443725	-0.508336	0.265366
hsa-let-7b	下调	MRPS23	上调	0.0439909	-0.509121	0.264314
hsa-let-7b	下调	TMEM132A	上调	0.043525	-0.510086	0.263038
hsa-let-7b	下调	NONO	上调	0.0427252	-0.511761	0.260813
hsa-let-7b	下调	MAGOHB	上调	0.0423824	-0.512486	0.259871
hsa-let-7b	下调	CIRH1A	上调	0.0407443	-0.516013	0.25514
hsa-let-7b	下调	LOC119358	上调	0.0398956	-0.517883	0.252621
hsa-let-7b	下调	IFRD2	上调	0.0398907	-0.517893	0.252607
hsa-let-7b	下调	GART	上调	0.0396998	-0.518318	0.252008
hsa-let-7b	下调	HMGB1	上调	0.0393836	-0.519025	0.251073
hsa-let-7b	下调	PRIM1	上调	0.039291	-0.519233	0.250799
hsa-let-7b	下调	SP5	上调	0.0390084	-0.519869	0.249942
hsa-let-7b	下调	SCML1	上调	0.0383569	-0.52135	0.248047
hsa-let-7b	下调	MCM3	上调	0.038176	-0.521764	0.247488
hsa-let-7b	下调	EXOSC7	上调	0.0381298	-0.52187	0.247374
hsa-let-7b	下调	ARNTL2	上调	0.0380338	-0.522091	0.247115
hsa-let-7b	下调	C16orf55	上调	0.0376631	-0.522947	0.24601
hsa-let-7b	下调	HPRT1	上调	0.0368038	-0.524957	0.243386
hsa-let-7b	下调	A_24_P560332	上调	0.0365966	-0.525447	0.242754
hsa-let-7b	下调	ANXA3	上调	0.0357304	-0.527518	0.240063
hsa-let-7b	下调	A_24_P247303	上调	0.0354718	-0.528144	0.239197
hsa-let-7b	下调	ANXA9	上调	0.0354358	-0.528231	0.239078
hsa-let-7b	下调	C2	上调	0.035131	-0.528974	0.238118
hsa-let-7b	下调	NHP2	上调	0.0351124	-0.529019	0.238061
hsa-let-7b	下调	PDCD5	上调	0.0350416	-0.529192	0.237849
hsa-let-7b	下调	ETV4	上调	0.0348738	-0.529604	0.237332
hsa-let-7b	下调	MET	上调	0.0336158	-0.532739	0.233283
hsa-let-7b	下调	EARS2	上调	0.0336126	-0.532747	0.233272
hsa-let-7b	下调	SP5	上调	0.0334891	-0.533059	0.232875
hsa-let-7b	下调	TRIM59	上调	0.0333416	-0.533433	0.232421
hsa-let-7b	下调	COX4NB	上调	0.0329706	-0.534381	0.231263
hsa-let-7b	下调	SSB	上调	0.0328935	-0.534579	0.231015
hsa-let-7b	下调	RAD18	上调	0.0324351	-0.535762	0.229517
hsa-let-7b	下调	MRPL17	上调	0.0323055	-0.536099	0.22905
hsa-let-7b	下调	BM474343	上调	0.0320584	-0.536745	0.22826
hsa-let-7b	下调	KRT18	上调	0.0320326	-0.536812	0.228157
hsa-let-7b	下调	SLC7A6	上调	0.0318289	-0.537348	0.227445
hsa-let-7b	下调	GABRE	上调	0.0317544	-0.537544	0.227198
hsa-let-7b	下调	RAD54B	上调	0.0316939	-0.537704	0.227014
hsa-let-7b	下调	A_24_P230057	上调	0.0316731	-0.537759	0.22694
hsa-let-7b	下调	TMPRSS13	上调	0.0315991	-0.537955	0.22666
hsa-let-7b	下调	DSCC1	上调	0.0313521	-0.538611	0.225816
hsa-let-7b	下调	NKRF	上调	0.0312925	-0.53877	0.225637
hsa-let-7b	下调	ZC3HAV1L	上调	0.0311067	-0.539266	0.225063
hsa-let-7b	下调	NIT2	上调	0.0310513	-0.539415	0.224863
hsa-let-7b	下调	GRM8	上调	0.0307789	-0.540148	0.223927
hsa-let-7b	下调	A_24_P58759	上调	0.0299705	-0.542355	0.221009
hsa-let-7b	下调	ARID3A	上调	0.0299415	-0.542435	0.220908
hsa-let-7b	下调	RUNX1	上调	0.0289997	-0.545065	0.217667
hsa-let-7b	下调	RAN	上调	0.0288858	-0.545388	0.217253
hsa-let-7b	下调	UBE2S	上调	0.0287935	-0.54565	0.216959
hsa-let-7b	下调	KIAA1199	上调	0.0282706	-0.547147	0.215097
hsa-let-7b	下调	IL13RA2	上调	0.028216	-0.547304	0.214905
hsa-let-7b	下调	CD46	上调	0.0281217	-0.547577	0.214554
hsa-let-7b	下调	PLXNA1	上调	0.0280541	-0.547773	0.214316
hsa-let-7b	下调	BC002570	上调	0.0272571	-0.550109	0.211459
hsa-let-7b	下调	SCD	上调	0.0270906	-0.550604	0.210889
hsa-let-7b	下调	CENPN	上调	0.0269503	-0.551023	0.210358
hsa-let-7b	下调	FUT1	上调	0.026504	-0.552366	0.208674
hsa-let-7b	下调	ATAD5	上调	0.0265062	-0.552359	0.208674
hsa-let-7b	下调	RRM1	上调	0.0263209	-0.552922	0.207927
hsa-let-7b	下调	RLN2	上调	0.0262581	-0.553113	0.207708
hsa-let-7b	下调	UBE2S	上调	0.0259332	-0.554109	0.206493
hsa-let-7b	下调	PFDN4	上调	0.025873	-0.554294	0.206269
hsa-let-7b	下调	A_24_P324084	上调	0.0256244	-0.555064	0.205285
hsa-let-7b	下调	PPM1H	上调	0.0253891	-0.555798	0.204376
hsa-let-7b	下调	SRXN1	上调	0.0250056	-0.557005	0.202838
hsa-let-7b	下调	WNT3	上调	0.0249162	-0.557289	0.202508
hsa-let-7b	下调	RNASEH2A	上调	0.024842	-0.557525	0.202211
hsa-let-7b	下调	MCM6	上调	0.0243603	-0.55907	0.200443
hsa-let-7b	下调	TKT	上调	0.0243007	-0.559262	0.2002
hsa-let-7b	下调	LRP8	上调	0.0242368	-0.559469	0.199953
hsa-let-7b	下调	SNRPB2	上调	0.0241992	-0.559591	0.199798
hsa-let-7b	下调	GPATCH4	上调	0.0241402	-0.559783	0.199551
hsa-let-7b	下调	CCDC150	上调	0.0241043	-0.5599	0.199408
hsa-let-7b	下调	NDC80	上调	0.024082	-0.559972	0.199329
hsa-let-7b	下调	IER5L	上调	0.0240616	-0.560039	0.199254
hsa-let-7b	下调	A_24_P638453	上调	0.0239451	-0.56042	0.198765
hsa-let-7b	下调	MTERFD1	上调	0.0234351	-0.562103	0.19673
hsa-let-7b	下调	BAX	上调	0.0233909	-0.56225	0.196547
hsa-let-7b	下调	EIF3J	上调	0.02323	-0.562788	0.195916
hsa-let-7b	下调	A_24_P916853	上调	0.0231983	-0.562895	0.195791
hsa-let-7b	下调	UNC5CL	上调	0.0231784	-0.562961	0.195706
hsa-let-7b	下调	SET	上调	0.0228518	-0.564064	0.194402
hsa-let-7b	下调	A_24_P204604	上调	0.0227242	-0.564498	0.193924
hsa-let-7b	下调	AI754733	上调	0.0225255	-0.565177	0.193133
hsa-let-7b	下调	OLFM4	上调	0.0222735	-0.566046	0.192104
hsa-let-7b	下调	AGT	上调	0.0222481	-0.566134	0.192009
hsa-let-7b	下调	CLDN1	上调	0.0218993	-0.567349	0.190557
hsa-let-7b	下调	PDZD8	上调	0.0216051	-0.568387	0.189315
hsa-let-7b	下调	DTD1	上调	0.0213804	-0.569186	0.188372
hsa-let-7b	下调	U88048	上调	0.0213251	-0.569384	0.188149
hsa-let-7b	下调	PGAM5	上调	0.0212706	-0.569579	0.18794
hsa-let-7b	下调	PTPLAD1	上调	0.0210619	-0.57033	0.187056
hsa-let-7b	下调	THC2635964	上调	0.0210157	-0.570498	0.186896
hsa-let-7b	下调	SCLY	上调	0.0209261	-0.570822	0.186511
hsa-let-7b	下调	A_24_P67494	上调	0.0208274	-0.571182	0.186109
hsa-let-7b	下调	ACPL2	上调	0.0204511	-0.572563	0.184544
hsa-let-7b	下调	CKS1B	上调	0.0203469	-0.572949	0.18412
hsa-let-7b	下调	LAGE3	上调	0.0195677	-0.575885	0.180737
hsa-let-7b	下调	SRCAP	上调	0.0194464	-0.57635	0.180194
hsa-let-7b	下调	ALDH4A1	上调	0.019396	-0.576544	0.179994
hsa-let-7b	下调	SPIN4	上调	0.0191276	-0.577584	0.178865
hsa-let-7b	下调	C17orf53	上调	0.0190626	-0.577837	0.178558
hsa-let-7b	下调	VSNL1	上调	0.0190622	-0.577839	0.178557
hsa-let-7b	下调	FARP1	上调	0.0189079	-0.578443	0.177885
hsa-let-7b	下调	ARMC10	上调	0.018495	-0.580079	0.176028
hsa-let-7b	下调	PTTG3P	上调	0.0184684	-0.580185	0.175942
hsa-let-7b	下调	DHRS2	上调	0.0184157	-0.580396	0.175699
hsa-let-7b	下调	A_24_P84268	上调	0.0182324	-0.581134	0.174857
hsa-let-7b	下调	TBC1D16	上调	0.0180151	-0.582016	0.173826
hsa-let-7b	下调	NOLC1	上调	0.0178344	-0.582756	0.172981
hsa-let-7b	下调	A_24_P315405	上调	0.0169989	-0.586255	0.16915
hsa-let-7b	下调	BC010544	上调	0.0168706	-0.586804	0.168539
hsa-let-7b	下调	CENPN	上调	0.0167952	-0.587128	0.168194
hsa-let-7b	下调	DONSON	上调	0.0166245	-0.587866	0.167416
hsa-let-7b	下调	A_32_P42213	上调	0.0164156	-0.588778	0.166427
hsa-let-7b	下调	RFC3	上调	0.0164081	-0.588811	0.166388
hsa-let-7b	下调	CSE1L	上调	0.0163919	-0.588882	0.166302
hsa-let-7b	下调	BE646426	上调	0.0163602	-0.589021	0.166135
hsa-let-7b	下调	AI216457	上调	0.0160718	-0.590298	0.164736
hsa-let-7b	下调	CKS1B	上调	0.0157742	-0.591634	0.163259
hsa-let-7b	下调	NP239768	上调	0.0157352	-0.59181	0.163053
hsa-let-7b	下调	E2F8	上调	0.0154861	-0.592946	0.161837
hsa-let-7b	下调	PIGW	上调	0.0150077	-0.595168	0.159443
hsa-let-7b	下调	SLC7A5	上调	0.0149701	-0.595345	0.159236
hsa-let-7b	下调	WDR3	上调	0.0146982	-0.596635	0.157846
hsa-let-7b	下调	SMC4	上调	0.0146966	-0.596643	0.15784
hsa-let-7b	下调	NIT2	上调	0.0142826	-0.598643	0.15569
hsa-let-7b	下调	ABCC2	上调	0.0140354	-0.59986	0.154368
hsa-let-7b	下调	RNFT2	上调	0.0138994	-0.600536	0.15365
hsa-let-7b	下调	C1orf107	上调	0.0137503	-0.601284	0.152846
hsa-let-7b	下调	SULT2B1	上调	0.0136482	-0.601799	0.152324
hsa-let-7b	下调	NOP56	上调	0.0135124	-0.60249	0.15165
hsa-let-7b	下调	DONSON	上调	0.0134956	-0.602575	0.151554
hsa-let-7b	下调	A_24_P392742	上调	0.0133202	-0.603476	0.150612
hsa-let-7b	下调	CDCA7	上调	0.0130686	-0.604784	0.149275
hsa-let-7b	下调	FAM72D	上调	0.0130593	-0.604833	0.14923
hsa-let-7b	下调	DKC1	上调	0.0127407	-0.606519	0.147379
hsa-let-7b	下调	MCM10	上调	0.012725	-0.606603	0.1473
hsa-let-7b	下调	WNT2	上调	0.0126201	-0.607166	0.146722
hsa-let-7b	下调	A_24_P489399	上调	0.0125079	-0.607772	0.146085
hsa-let-7b	下调	CHTF18	上调	0.012508	-0.607772	0.146085
hsa-let-7b	下调	KNTC1	上调	0.0124737	-0.607958	0.145887
hsa-let-7b	下调	RRP9	上调	0.0123786	-0.608476	0.145366
hsa-let-7b	下调	A_24_P126851	上调	0.0123602	-0.608577	0.145268
hsa-let-7b	下调	CIT	上调	0.0123469	-0.60865	0.145191
hsa-let-7b	下调	C1orf112	上调	0.0122861	-0.608983	0.144849
hsa-let-7b	下调	OSBPL3	上调	0.0122635	-0.609108	0.144747
hsa-let-7b	下调	MKKS	上调	0.0121335	-0.609827	0.144013
hsa-let-7b	下调	RAN	上调	0.0119887	-0.610635	0.143202
hsa-let-7b	下调	EXOSC5	上调	0.0118837	-0.611225	0.142607
hsa-let-7b	下调	C12orf66	上调	0.0118674	-0.611317	0.14252
hsa-let-7b	下调	POLR3H	上调	0.0117984	-0.611708	0.142163
hsa-let-7b	下调	A_24_P229438	上调	0.01178	-0.611812	0.142052
hsa-let-7b	下调	A_24_P913576	上调	0.0116641	-0.612474	0.141386
hsa-let-7b	下调	LOC646808	上调	0.011602	-0.61283	0.141014
hsa-let-7b	下调	BG462058	上调	0.0114873	-0.613493	0.140357
hsa-let-7b	下调	C3orf31	上调	0.0114004	-0.613998	0.139826
hsa-let-7b	下调	MCM8	上调	0.0113996	-0.614002	0.139821
hsa-let-7b	下调	SLCO4A1	上调	0.0113795	-0.614119	0.139713
hsa-let-7b	下调	ANAPC1	上调	0.0113083	-0.614536	0.139295
hsa-let-7b	下调	DNA2	上调	0.0112561	-0.614844	0.13897
hsa-let-7b	下调	GNL3	上调	0.0112442	-0.614914	0.138906
hsa-let-7b	下调	GOLT1A	上调	0.011239	-0.614944	0.138879
hsa-let-7b	下调	SOX4	上调	0.0111129	-0.615691	0.138126
hsa-let-7b	下调	SNTB1	上调	0.011104	-0.615744	0.138077
hsa-let-7b	下调	LSM5	上调	0.0110218	-0.616235	0.137609
hsa-let-7b	下调	A_32_P140262	上调	0.0109152	-0.616876	0.136945
hsa-let-7b	下调	ZWILCH	上调	0.0108696	-0.617151	0.136674
hsa-let-7b	下调	A_24_P307384	上调	0.0106969	-0.618204	0.135636
hsa-let-7b	下调	PDXK	上调	0.0106273	-0.618631	0.135192
hsa-let-7b	下调	SHCBP1	上调	0.0103559	-0.620321	0.133496
hsa-let-7b	下调	SKA1	上调	0.0103035	-0.620652	0.133194
hsa-let-7b	下调	BC015977	上调	0.0102815	-0.62079	0.133057
hsa-let-7b	下调	LOC284889	上调	0.0102458	-0.621017	0.13283
hsa-let-7b	下调	EBNA1BP2	上调	0.0100523	-0.622253	0.131658
hsa-let-7b	下调	CCDC113	上调	0.00999468	-0.622625	0.131295
hsa-let-7b	下调	TCEB1	上调	0.00978933	-0.623964	0.129992
hsa-let-7b	下调	FANCA	上调	0.00974653	-0.624246	0.12972
hsa-let-7b	下调	TRIP13	上调	0.00966458	-0.624789	0.129186
hsa-let-7b	下调	ATIC	上调	0.00965585	-0.624847	0.129136
hsa-let-7b	下调	SNRPB2	上调	0.00950018	-0.625888	0.12814
hsa-let-7b	下调	KIF18A	上调	0.00946988	-0.626092	0.127975
hsa-let-7b	下调	FJX1	上调	0.00942765	-0.626378	0.127704
hsa-let-7b	下调	MET	上调	0.00941716	-0.626449	0.127646
hsa-let-7b	下调	STMN1	上调	0.00937297	-0.626749	0.127358
hsa-let-7b	下调	RFC2	上调	0.00930079	-0.627242	0.126869
hsa-let-7b	下调	AW377662	上调	0.00925667	-0.627544	0.126586
hsa-let-7b	下调	CPNE7	上调	0.00924769	-0.627606	0.12652
hsa-let-7b	下调	SLC13A3	上调	0.0092359	-0.627687	0.126439		FOS
hsa-let-7b	下调	SHMT2	上调	0.00907737	-0.628786	0.125451
hsa-let-7b	下调	BYSL	上调	0.00893431	-0.629791	0.124509
hsa-let-7b	下调	HSPD1	上调	0.00890305	-0.630012	0.124293
hsa-let-7b	下调	BE467780	上调	0.0088663	-0.630273	0.124018
hsa-let-7b	下调	NUP37	上调	0.00885676	-0.630341	0.123975
hsa-let-7b	下调	PAICS	上调	0.0086804	-0.631606	0.122756
hsa-let-7b	下调	MND1	上调	0.00857328	-0.632384	0.122084
hsa-let-7b	下调	ZNF695	上调	0.00853822	-0.632641	0.121852
hsa-let-7b	下调	SPATA17	上调	0.00849562	-0.632953	0.121562
hsa-let-7b	下调	A_24_P752362	上调	0.00830312	-0.634382	0.120282
hsa-let-7b	下调	A_32_P31021	上调	0.00829591	-0.634436	0.120238
hsa-let-7b	下调	METTL11A	上调	0.00823515	-0.634893	0.119818
hsa-let-7b	下调	LOC392352	上调	0.00814672	-0.635562	0.11924
hsa-let-7b	下调	A_24_P736638	上调	0.00791822	-0.637319	0.117673
hsa-let-7b	下调	SUV39H2	上调	0.00782385	-0.638057	0.117017
hsa-let-7b	下调	ENC1	上调	0.00778617	-0.638353	0.11676
hsa-let-7b	下调	MYC	上调	0.00774863	-0.63865	0.11649
hsa-let-7b	下调	SNRPF	上调	0.00768567	-0.639149	0.116017
hsa-let-7b	下调	PNPT1	上调	0.00767405	-0.639242	0.11593
hsa-let-7b	下调	CCNA2	上调	0.00765565	-0.639389	0.115801
hsa-let-7b	下调	CKAP2	上调	0.00737783	-0.641641	0.113738
hsa-let-7b	下调	FGF18	上调	0.00735244	-0.64185	0.113551
hsa-let-7b	下调	UTP18	上调	0.0072612	-0.642606	0.112858
hsa-let-7b	下调	C11orf82	上调	0.00723003	-0.642866	0.112648
hsa-let-7b	下调	CLDN1	上调	0.00718806	-0.643218	0.112356
hsa-let-7b	下调	ATAD2	上调	0.00717453	-0.643331	0.11225
hsa-let-7b	下调	CHAF1B	上调	0.00704011	-0.64447	0.111233
hsa-let-7b	下调	CCNF	上调	0.00700233	-0.644794	0.110934
hsa-let-7b	下调	RANBP1	上调	0.00698071	-0.644979	0.11075
hsa-let-7b	下调	POLE2	上调	0.006932	-0.645399	0.110366
hsa-let-7b	下调	NCAPG2	上调	0.00689044	-0.645759	0.110023
hsa-let-7b	下调	WDR4	上调	0.00685087	-0.646104	0.109701
hsa-let-7b	下调	BC107568	上调	0.00679197	-0.646619	0.109221
hsa-let-7b	下调	NOLC1	上调	0.00673929	-0.647083	0.108827
hsa-let-7b	下调	C20orf20	上调	0.00662462	-0.648104	0.10793
hsa-let-7b	下调	MIR17HG	上调	0.0064304	-0.649865	0.106333
hsa-let-7b	下调	EGFL6	上调	0.00624833	-0.651555	0.104872
hsa-let-7b	下调	CENPP	上调	0.00624554	-0.651581	0.104851
hsa-let-7b	下调	CD46	上调	0.00622432	-0.651781	0.104691
hsa-let-7b	下调	THC2537217	上调	0.00620991	-0.651916	0.104569
hsa-let-7b	下调	C12orf48	上调	0.00618996	-0.652105	0.10441
hsa-let-7b	下调	MCM7	上调	0.00618483	-0.652153	0.104368
hsa-let-7b	下调	SNRPB2	上调	0.00606723	-0.653275	0.103365
hsa-let-7b	下调	CYP27B1	上调	0.00593511	-0.654556	0.102297
hsa-let-7b	下调	SHMT2	上调	0.00592363	-0.654668	0.102201
hsa-let-7b	下调	PTTG2	上调	0.00586804	-0.655215	0.101698
hsa-let-7b	下调	ECT2	上调	0.00581918	-0.655699	0.101265
hsa-let-7b	下调	LOC348926	上调	0.00576613	-0.656228	0.100824
hsa-let-7b	下调	THC2624002	上调	0.00574033	-0.656487	0.100596
hsa-let-7b	下调	PSMA2	上调	0.00556142	-0.658307	0.0990643
hsa-let-7b	下调	ASF1B	上调	0.00553574	-0.658572	0.0988452
hsa-let-7b	下调	UNC93A	上调	0.00545221	-0.659441	0.0980934
hsa-let-7b	下调	ASCL2	上调	0.00544531	-0.659513	0.0980309
hsa-let-7b	下调	NFE2L3	上调	0.00535704	-0.660444	0.0972693
hsa-let-7b	下调	BRCA2	上调	0.0053101	-0.660944	0.0968702
hsa-let-7b	下调	THC2517184	上调	0.00528177	-0.661247	0.0966417
hsa-let-7b	下调	C9orf100	上调	0.0052447	-0.661646	0.0963225
hsa-let-7b	下调	CCNO	上调	0.00512748	-0.662923	0.0952551
hsa-let-7b	下调	DNAH14	上调	0.00508972	-0.66334	0.0949504
hsa-let-7b	下调	PAQR4	上调	0.00496452	-0.664738	0.0938636
hsa-let-7b	下调	BLM	上调	0.00491289	-0.665323	0.0933761
hsa-let-7b	下调	C1orf135	上调	0.00485907	-0.665938	0.092835
hsa-let-7b	下调	VMA21	上调	0.00482916	-0.666282	0.09255
hsa-let-7b	下调	NUDCD1	上调	0.00481605	-0.666434	0.0924167
hsa-let-7b	下调	SLC6A6	上调	0.00468493	-0.667966	0.0911781
hsa-let-7b	下调	KIAA1958	上调	0.00466919	-0.668152	0.0910423
hsa-let-7b	下调	NAA38	上调	0.0046518	-0.668359	0.0908694
hsa-let-7b	下调	CENPA	上调	0.00464348	-0.668458	0.0907864
hsa-let-7b	下调	PRC1	上调	0.00460711	-0.668892	0.0904832
hsa-let-7b	下调	CCDC150	上调	0.00454056	-0.669694	0.0898537
hsa-let-7b	下调	DGAT2	上调	0.00451649	-0.669986	0.0896263
hsa-let-7b	下调	CCNB1	上调	0.00451056	-0.670058	0.0895632
hsa-let-7b	下调	A_24_P477048	上调	0.00449842	-0.670206	0.0894582
hsa-let-7b	下调	DIAPH3	上调	0.00440432	-0.671365	0.0885288
hsa-let-7b	下调	C6orf167	上调	0.00433168	-0.672273	0.0878172
hsa-let-7b	下调	KIF20A	上调	0.00432852	-0.672313	0.0877861
hsa-let-7b	下调	MLXIPL	上调	0.00430557	-0.672602	0.0875448
hsa-let-7b	下调	HSPD1	上调	0.00426268	-0.673147	0.0871163
hsa-let-7b	下调	TMEM97	上调	0.00423768	-0.673466	0.0868778
hsa-let-7b	下调	FBXO5	上调	0.00414227	-0.674699	0.0859406
hsa-let-7b	下调	BC073171	上调	0.0041199	-0.674992	0.0857095
hsa-let-7b	下调	PPAT	上调	0.00409363	-0.675337	0.0854552
hsa-let-7b	下调	AW946823	上调	0.00407248	-0.675616	0.0852722
hsa-let-7b	下调	BRCA1	上调	0.00406803	-0.675675	0.0852266
hsa-let-7b	下调	NIP7	上调	0.00401851	-0.676333	0.0847133
hsa-let-7b	下调	SKA3	上调	0.0039605	-0.677113	0.0841364
hsa-let-7b	下调	TIMELESS	上调	0.0039438	-0.67734	0.083947
hsa-let-7b	下调	DNMT3B	上调	0.00391707	-0.677703	0.083668
hsa-let-7b	下调	OLFM4	上调	0.00387695	-0.678253	0.0832505
hsa-let-7b	下调	TRMT6	上调	0.00383353	-0.678853	0.0828293
hsa-let-7b	下调	PLK1	上调	0.00379263	-0.679423	0.082428
hsa-let-7b	下调	CTTNBP2	上调	0.00369852	-0.680754	0.081396
hsa-let-7b	下调	BU686376	上调	0.00367914	-0.681032	0.0812037
hsa-let-7b	下调	CD3EAP	上调	0.00362039	-0.68188	0.0805856
hsa-let-7b	下调	LOC729680	上调	0.00362015	-0.681883	0.080583
hsa-let-7b	下调	SLC12A2	上调	0.00354962	-0.682917	0.0798006
hsa-let-7b	下调	MYBL2	上调	0.00351083	-0.683492	0.0793951
hsa-let-7b	下调	NEK6	上调	0.00343688	-0.684604	0.078596
hsa-let-7b	下调	IMPDH1	上调	0.00341726	-0.684902	0.0783608
hsa-let-7b	下调	A_24_P76142	上调	0.00341264	-0.684972	0.0783044
hsa-let-7b	下调	PROX1	上调	0.00339358	-0.685263	0.0781034
hsa-let-7b	下调	SLC25A15	上调	0.00336835	-0.685651	0.0778269
hsa-let-7b	下调	NCBP2	上调	0.00333791	-0.686121	0.0774822
hsa-let-7b	下调	THC2533465	上调	0.0033321	-0.686212	0.0774236
hsa-let-7b	下调	BE542385	上调	0.00333005	-0.686243	0.077397
hsa-let-7b	下调	MLXIPL	上调	0.00327978	-0.68703	0.0768237
hsa-let-7b	下调	PLK1	上调	0.00325652	-0.687397	0.0765615
hsa-let-7b	下调	ETS2	上调	0.00321547	-0.68805	0.0761153
hsa-let-7b	下调	DTL	上调	0.00318541	-0.688533	0.0757703
hsa-let-7b	下调	MRPS17	上调	0.00311717	-0.689642	0.074905
hsa-let-7b	下调	SLC6A4	上调	0.00309224	-0.690052	0.0746085
hsa-let-7b	下调	PUS1	上调	0.00304943	-0.690763	0.0741229
hsa-let-7b	下调	TOP1MT	上调	0.00304079	-0.690907	0.0740226
hsa-let-7b	下调	A_24_P383834	上调	0.00303702	-0.69097	0.0739824
hsa-let-7b	下调	NME2P1	上调	0.00303142	-0.691064	0.0739174
hsa-let-7b	下调	A_24_P187304	上调	0.00302806	-0.69112	0.0738811
hsa-let-7b	下调	TMEM97	上调	0.00301108	-0.691406	0.0736841
hsa-let-7b	下调	THC2770735	上调	0.00300383	-0.691528	0.0736098
hsa-let-7b	下调	ATP6V1C2	上调	0.00297208	-0.692067	0.0732186
hsa-let-7b	下调	WDR51A	上调	0.00296763	-0.692143	0.0731693
hsa-let-7b	下调	AL575479	上调	0.00291746	-0.693005	0.0725737
hsa-let-7b	下调	LOC646993	上调	0.00282761	-0.694579	0.071511
hsa-let-7b	下调	CKAP2	上调	0.00282287	-0.694663	0.0714499
hsa-let-7b	下调	UBE2T	上调	0.00281447	-0.694812	0.0713405
hsa-let-7b	下调	MACC1	上调	0.00279928	-0.695083	0.0711589
hsa-let-7b	下调	CDK1	上调	0.00279796	-0.695107	0.0711466
hsa-let-7b	下调	EXO1	上调	0.00278881	-0.695271	0.0710177
hsa-let-7b	下调	NFE2L3	上调	0.00276232	-0.695748	0.0706962
hsa-let-7b	下调	FANCI	上调	0.00272394	-0.696446	0.0701965
hsa-let-7b	下调	BQ934520	上调	0.0027096	-0.696709	0.0700349
hsa-let-7b	下调	PSMA7	上调	0.00270447	-0.696803	0.0699774
hsa-let-7b	下调	CENPE	上调	0.00267273	-0.69739	0.069563
hsa-let-7b	下调	CXorf15	上调	0.00264251	-0.697953	0.0692075
hsa-let-7b	下调	KIF11	上调	0.00263071	-0.698175	0.0690564
hsa-let-7b	下调	C19orf48	上调	0.00262077	-0.698362	0.0689318
hsa-let-7b	下调	MCTS1	上调	0.00260867	-0.698591	0.0687957
hsa-let-7b	下调	PKMYT1	上调	0.00259532	-0.698844	0.0686141
hsa-let-7b	下调	AW291149	上调	0.00258034	-0.69913	0.0684472
hsa-let-7b	下调	THC2645710	上调	0.00251284	-0.700433	0.0675755
hsa-let-7b	下调	RRP1	上调	0.00247409	-0.701194	0.0670688
hsa-let-7b	下调	C15orf42	上调	0.00245578	-0.701557	0.0667975
hsa-let-7b	下调	DGAT2	上调	0.00245456	-0.701581	0.0667802
hsa-let-7b	下调	FANCD2	上调	0.00244887	-0.701694	0.0667025
hsa-let-7b	下调	KIF11	上调	0.00242926	-0.702086	0.06644
hsa-let-7b	下调	FLJ39632	上调	0.00242738	-0.702124	0.0664212
hsa-let-7b	下调	DNAJC2	上调	0.00241612	-0.702351	0.066276
hsa-let-7b	下调	MRPL42	上调	0.00238141	-0.703054	0.0657903
hsa-let-7b	下调	SOX4	上调	0.00236146	-0.703462	0.0655162
hsa-let-7b	下调	THC2523985	上调	0.0023581	-0.703531	0.0654689
hsa-let-7b	下调	POLQ	上调	0.00235058	-0.703686	0.0653804
hsa-let-7b	下调	POP1	上调	0.00228945	-0.704959	0.0645397
hsa-let-7b	下调	TRAIP	上调	0.00227833	-0.705193	0.0643812
hsa-let-7b	下调	LOC283711	上调	0.00215288	-0.707905	0.0625612
hsa-let-7b	下调	PUS1	上调	0.00213555	-0.70829	0.0623254
hsa-let-7b	下调	E2F1	上调	0.00213418	-0.70832	0.0623034
hsa-let-7b	下调	SNRPB	上调	0.00212844	-0.708448	0.0622233
hsa-let-7b	下调	LIG1	上调	0.00209222	-0.709263	0.0617099
hsa-let-7b	下调	DIAPH3	上调	0.00206284	-0.709931	0.0612746
hsa-let-7b	下调	RUNX1	上调	0.00199777	-0.711441	0.0603317
hsa-let-7b	下调	CARD14	上调	0.00198421	-0.711761	0.0601602
hsa-let-7b	下调	PYCRL	上调	0.00194295	-0.712744	0.0595659
hsa-let-7b	下调	SOX9	上调	0.00192649	-0.713141	0.0593086
hsa-let-7b	下调	SYAP1	上调	0.00181951	-0.715792	0.0576075
hsa-let-7b	下调	SPC25	上调	0.00180451	-0.716173	0.057389
hsa-let-7b	下调	KPNA2	上调	0.00177422	-0.716952	0.0569331
hsa-let-7b	下调	DLGAP5	上调	0.00176743	-0.717128	0.0568273
hsa-let-7b	下调	CEP55	上调	0.00175267	-0.717513	0.0565817
hsa-let-7b	下调	LOC729595	上调	0.0017269	-0.71819	0.05621
hsa-let-7b	下调	RAD51AP1	上调	0.00170519	-0.718768	0.0558559
hsa-let-7b	下调	LOC643997	上调	0.00166625	-0.719819	0.0552001
hsa-let-7b	下调	AGMAT	上调	0.00164031	-0.72053	0.0547786
hsa-let-7b	下调	BC008759	上调	0.00163419	-0.720699	0.0546793
hsa-let-7b	下调	ANLN	上调	0.00162559	-0.720937	0.0545538
hsa-let-7b	下调	NEBL	上调	0.00161555	-0.721217	0.054392
hsa-let-7b	下调	C15orf42	上调	0.00159363	-0.721833	0.0540357
hsa-let-7b	下调	CASC5	上调	0.00154343	-0.723269	0.0532354
hsa-let-7b	下调	ESCO2	上调	0.00153745	-0.723443	0.0531347
hsa-let-7b	下调	A_24_P761727	上调	0.00151917	-0.723977	0.0528263
hsa-let-7b	下调	LOC729983	上调	0.0015016	-0.724496	0.0525186
hsa-let-7b	下调	ZWINT	上调	0.00149853	-0.724587	0.0524746
hsa-let-7b	下调	FAM3B	上调	0.00148755	-0.724914	0.0522782
hsa-let-7b	下调	NEK2	上调	0.00148575	-0.724968	0.0522511
hsa-let-7b	下调	PTPN3	上调	0.00144892	-0.72608	0.0516434
hsa-let-7b	下调	A_24_P213325	上调	0.001431	-0.72663	0.051326
hsa-let-7b	下调	EIF2S2	上调	0.00136665	-0.728652	0.0502402
hsa-let-7b	下调	YTHDF1	上调	0.00135608	-0.728991	0.0500666
hsa-let-7b	下调	FANCI	上调	0.00131991	-0.730169	0.0494402
hsa-let-7b	下调	DBF4	上调	0.001291	-0.73113	0.048936
hsa-let-7b	下调	C1orf59	上调	0.00128269	-0.73141	0.0487873
hsa-let-7b	下调	CDKN3	上调	0.00126347	-0.732062	0.0484503
hsa-let-7b	下调	ASPM	上调	0.00126184	-0.732117	0.048429
hsa-let-7b	下调	HDGF	上调	0.00121366	-0.73379	0.0475504
hsa-let-7b	下调	RFT1	上调	0.00115083	-0.736054	0.0463509
hsa-let-7b	下调	NEK2	上调	0.0011495	-0.736103	0.0463242
hsa-let-7b	下调	MRPS12	上调	0.00113768	-0.736541	0.0461114
hsa-let-7b	下调	XRCC2	上调	0.0011299	-0.736831	0.0459526
hsa-let-7b	下调	CDCA2	上调	0.00111171	-0.737516	0.0455813
hsa-let-7b	下调	NEBL	上调	0.0010859	-0.738503	0.0450801
hsa-let-7b	下调	PCNA	上调	0.00108097	-0.738694	0.044971
hsa-let-7b	下调	TK1	上调	0.00104887	-0.739954	0.0443555
hsa-let-7b	下调	AW444553	上调	0.00102198	-0.741034	0.0437399
hsa-let-7b	下调	DNAH14	上调	0.00100152	-0.741871	0.0433516
hsa-let-7b	下调	POP1	上调	0.000973183	-0.743054	0.0427578
hsa-let-7b	下调	CDC25A	上调	0.000973194	-0.743054	0.0427578
hsa-let-7b	下调	AA878126	上调	0.000933753	-0.744749	0.0418768
hsa-let-7b	下调	A_24_P878419	上调	0.000919238	-0.745387	0.041546
hsa-let-7b	下调	DTYMK	上调	0.000883468	-0.746997	0.0407864
hsa-let-7b	下调	METTL1	上调	0.000873536	-0.747453	0.040569
hsa-let-7b	下调	UGGT1	上调	0.000867747	-0.747721	0.0404493
hsa-let-7b	下调	HJURP	上调	0.000853964	-0.748365	0.0401333
hsa-let-7b	下调	CDC45L	上调	0.000848991	-0.748599	0.0400258
hsa-let-7b	下调	HMGB3L1	上调	0.000739011	-0.754096	0.0373639
hsa-let-7b	下调	GGCT	上调	0.000727659	-0.7547	0.0370735
hsa-let-7b	下调	LOC389842	上调	0.000725984	-0.75479	0.0370402
hsa-let-7b	下调	LOC100130967	上调	0.000710917	-0.755607	0.0367159
hsa-let-7b	下调	CKS2	上调	0.000682902	-0.757163	0.0359836
hsa-let-7b	下调	EBP	上调	0.000638059	-0.759768	0.0348183
hsa-let-7b	下调	FAM64A	上调	0.000636853	-0.75984	0.0347851
hsa-let-7b	下调	PKMYT1	上调	0.000631093	-0.760186	0.0346475
hsa-let-7b	下调	KIF2C	上调	0.000575301	-0.763678	0.0330909
hsa-let-7b	下调	DEPDC1	上调	0.000537339	-0.766217	0.0320418
hsa-let-7b	下调	CDCA8	上调	0.000517441	-0.767607	0.0315125
hsa-let-7b	下调	MAP7D2	上调	0.000511109	-0.768059	0.0313255
hsa-let-7b	下调	TPX2	上调	0.000492258	-0.769432	0.0308039
hsa-let-7b	下调	DEFA6	上调	0.000480391	-0.770318	0.0304858
hsa-let-7b	下调	CENPF	上调	0.000476359	-0.770623	0.0303673
hsa-let-7b	下调	FOXM1	上调	0.000447961	-0.772836	0.0294315
hsa-let-7b	下调	MCM4	上调	0.000443806	-0.773169	0.0293114
hsa-let-7b	下调	TROAP	上调	0.000419471	-0.775175	0.0285392
hsa-let-7b	下调	KRT23	上调	0.000405867	-0.776339	0.0281318
hsa-let-7b	下调	ASCL2	上调	0.000405315	-0.776387	0.0281137
hsa-let-7b	下调	LOC645249	上调	0.000365545	-0.779988	0.0268058
hsa-let-7b	下调	AHCY	上调	0.000361966	-0.780327	0.0266618
hsa-let-7b	下调	CDC25A	上调	0.000354445	-0.78105	0.0263984
hsa-let-7b	下调	BC007606	上调	0.000332082	-0.783278	0.0255723
hsa-let-7b	下调	C13orf18	上调	0.000302854	-0.786384	0.0245166
hsa-let-7b	下调	THC2668193	上调	0.000289361	-0.787902	0.0240188
hsa-let-7b	下调	CRLS1	上调	0.000276451	-0.78941	0.0235083
hsa-let-7b	下调	ENST00000293743	上调	0.000261824	-0.791192	0.0229501
hsa-let-7b	下调	BIRC5	上调	0.000244731	-0.793381	0.0222556
hsa-let-7b	下调	SLC19A1	上调	0.000229343	-0.795463	0.0216018
hsa-let-7b	下调	ANKRD5	上调	0.00022256	-0.796418	0.0212886
hsa-let-7b	下调	PYCR1	上调	0.000214434	-0.797594	0.0209604
hsa-let-7b	下调	A_24_P75840	上调	0.000175201	-0.803854	0.0191515
hsa-let-7b	下调	SLC5A6	上调	0.000157257	-0.807114	0.0182297
hsa-let-7b	下调	ECE2	上调	0.000148215	-0.808876	0.0177387
hsa-let-7b	下调	A_24_P505255	上调	0.000142732	-0.809988	0.0174369
hsa-let-7b	下调	DPEP1	上调	0.000138598	-0.81085	0.0172176
hsa-let-7b	下调	SLC5A6	上调	0.000108081	-0.817978	0.0154113
hsa-let-7b	下调	A_23_P22086	上调	8.30601e-05	-0.825209	0.0136496
hsa-let-7b	下调	YDJC	上调	5.81378e-05	-0.834515	0.0116361
hsa-let-7b	下调	GPR56	上调	4.9915e-05	-0.838328	0.0108951
hsa-let-7b	下调	GZMB	上调	9.23159e-06	-0.874794	0.00539215
hsa-let-7b	下调	ARSE	上调	5.74066e-06	-0.883405	0.00447588
hsa-let-7c	下调	PGAM5	上调	0.048491	-0.500171	0.276448
hsa-let-7c	下调	ATP6V1C2	上调	0.0484253	-0.500297	0.276274
hsa-let-7c	下调	KPNA2	上调	0.0478652	-0.501378	0.274785
hsa-let-7c	下调	SKA3	上调	0.0476523	-0.501791	0.274226
hsa-let-7c	下调	ARMC10	上调	0.0472005	-0.502672	0.273067
hsa-let-7c	下调	FANCD2	上调	0.0469472	-0.503169	0.272393
hsa-let-7c	下调	CTTNBP2	上调	0.0468238	-0.503412	0.272058
hsa-let-7c	下调	ASF1B	上调	0.046693	-0.503669	0.271731
hsa-let-7c	下调	PPM1H	上调	0.0465795	-0.503894	0.271416
hsa-let-7c	下调	SMC4	上调	0.0465035	-0.504044	0.271236
hsa-let-7c	下调	DBF4	上调	0.04631	-0.504428	0.270703
hsa-let-7c	下调	GNL3	上调	0.0449884	-0.50708	0.267037
hsa-let-7c	下调	RAD51AP1	上调	0.0446512	-0.507766	0.266148
hsa-let-7c	下调	TMEM97	上调	0.044448	-0.508181	0.26556
hsa-let-7c	下调	SYAP1	上调	0.0441949	-0.508701	0.264898
hsa-let-7c	下调	FBXO5	上调	0.0439733	-0.509157	0.264276
hsa-let-7c	下调	BLM	上调	0.0435872	-0.509957	0.263203
hsa-let-7c	下调	A_24_P230057	上调	0.0433662	-0.510417	0.262623
hsa-let-7c	下调	TIMELESS	上调	0.0433519	-0.510446	0.262593
hsa-let-7c	下调	SRXN1	上调	0.042788	-0.511629	0.261016
hsa-let-7c	下调	KRT80	上调	0.0423005	-0.51266	0.259632
hsa-let-7c	下调	C12orf48	上调	0.0420784	-0.513133	0.259014
hsa-let-7c	下调	C11orf82	上调	0.0412631	-0.514885	0.256629
hsa-let-7c	下调	CHTF18	上调	0.0409725	-0.515516	0.25581
hsa-let-7c	下调	BG462058	上调	0.0407587	-0.515982	0.255189
hsa-let-7c	下调	ATIC	上调	0.0403665	-0.516842	0.253991
hsa-let-7c	下调	AI754733	上调	0.0403651	-0.516845	0.253988
hsa-let-7c	下调	PSMA2	上调	0.0397897	-0.518118	0.252287
hsa-let-7c	下调	SLC12A2	上调	0.0396103	-0.518518	0.251753
hsa-let-7c	下调	CDK1	上调	0.0392999	-0.519213	0.250831
hsa-let-7c	下调	ESCO2	上调	0.0389544	-0.519991	0.249783
hsa-let-7c	下调	EBP	上调	0.0388563	-0.520213	0.249495
hsa-let-7c	下调	A_32_P140262	上调	0.0388124	-0.520313	0.249377
hsa-let-7c	下调	BE646426	上调	0.0385883	-0.520822	0.248722
hsa-let-7c	下调	ARNTL2	上调	0.0383158	-0.521444	0.247927
hsa-let-7c	下调	C4BPB	上调	0.0382279	-0.521645	0.24767
hsa-let-7c	下调	AW946823	上调	0.0378052	-0.522618	0.246414
hsa-let-7c	下调	CCDC150	上调	0.0375887	-0.52312	0.24578
hsa-let-7c	下调	TRAIP	上调	0.0374547	-0.523432	0.245327
hsa-let-7c	下调	STMN1	上调	0.0373856	-0.523593	0.245123
hsa-let-7c	下调	SHCBP1	上调	0.0369352	-0.524647	0.243776
hsa-let-7c	下调	RANBP1	上调	0.0365441	-0.525572	0.24259
hsa-let-7c	下调	A_24_P247303	上调	0.0353363	-0.528473	0.238792
hsa-let-7c	下调	NOLC1	上调	0.0348148	-0.529749	0.237136
hsa-let-7c	下调	SSB	上调	0.0346523	-0.530149	0.236604
hsa-let-7c	下调	C6orf167	上调	0.0345145	-0.53049	0.236198
hsa-let-7c	下调	AL575479	上调	0.0344847	-0.530564	0.236109
hsa-let-7c	下调	POLQ	上调	0.0340612	-0.531619	0.234725
hsa-let-7c	下调	LIG1	上调	0.0338397	-0.532174	0.233994
hsa-let-7c	下调	PTTG3P	上调	0.0333116	-0.53351	0.232318
hsa-let-7c	下调	BRCA1	上调	0.0332994	-0.533541	0.232284
hsa-let-7c	下调	SLC7A6	上调	0.0332817	-0.533586	0.232228
hsa-let-7c	下调	A_24_P84268	上调	0.0332063	-0.533778	0.23198
hsa-let-7c	下调	UNC93A	上调	0.0331584	-0.5339	0.231827
hsa-let-7c	下调	SNRPF	上调	0.033134	-0.533962	0.231748
hsa-let-7c	下调	MCM6	上调	0.0331268	-0.533981	0.231736
hsa-let-7c	下调	LOC729680	上调	0.0330426	-0.534196	0.23147
hsa-let-7c	下调	AW291149	上调	0.0328949	-0.534575	0.231016
hsa-let-7c	下调	MIR17HG	上调	0.0328531	-0.534683	0.230893
hsa-let-7c	下调	RAD18	上调	0.0324895	-0.535621	0.2297
hsa-let-7c	下调	NME2P1	上调	0.0324318	-0.535771	0.229503
hsa-let-7c	下调	CEP55	上调	0.0324262	-0.535785	0.229484
hsa-let-7c	下调	NKD2	上调	0.0322804	-0.536165	0.228969
hsa-let-7c	下调	FANCI	上调	0.0322191	-0.536325	0.228751
hsa-let-7c	下调	A_24_P761727	上调	0.0321969	-0.536383	0.228682
hsa-let-7c	下调	ATAD2	上调	0.0315642	-0.538047	0.226538
hsa-let-7c	下调	A_24_P489399	上调	0.0305405	-0.540794	0.223092
hsa-let-7c	下调	MAP7D2	上调	0.0304581	-0.541019	0.222792
hsa-let-7c	下调	BU686376	上调	0.0303693	-0.541261	0.222483
hsa-let-7c	下调	A_24_P307384	上调	0.030217	-0.541677	0.221911
hsa-let-7c	下调	SUV39H2	上调	0.0301633	-0.541825	0.221735
hsa-let-7c	下调	CENPE	上调	0.0299354	-0.542452	0.220885
hsa-let-7c	下调	CCL7	上调	0.0298989	-0.542552	0.220744
hsa-let-7c	下调	CENPA	上调	0.0295879	-0.543415	0.219678
hsa-let-7c	下调	GRM8	上调	0.0288781	-0.54541	0.217226
hsa-let-7c	下调	UBE2T	上调	0.0283782	-0.546837	0.215473
hsa-let-7c	下调	NAA38	上调	0.0282186	-0.547297	0.214913
hsa-let-7c	下调	UBE2S	上调	0.0281601	-0.547466	0.214686
hsa-let-7c	下调	A_24_P383834	上调	0.0280238	-0.54786	0.214217
hsa-let-7c	下调	TMEM97	上调	0.0278508	-0.548364	0.21358
hsa-let-7c	下调	XRCC2	上调	0.0278168	-0.548463	0.213467
hsa-let-7c	下调	MLXIPL	上调	0.0277016	-0.5488	0.213025
hsa-let-7c	下调	AA878126	上调	0.0276939	-0.548822	0.213001
hsa-let-7c	下调	CD46	上调	0.0274613	-0.549506	0.212164
hsa-let-7c	下调	SLC7A5	上调	0.0273302	-0.549893	0.211709
hsa-let-7c	下调	HSPD1	上调	0.0273101	-0.549952	0.211644
hsa-let-7c	下调	RNASEH2A	上调	0.0272832	-0.550032	0.211553
hsa-let-7c	下调	PAICS	上调	0.0268556	-0.551306	0.210012
hsa-let-7c	下调	SPC25	上调	0.0267464	-0.551634	0.209581
hsa-let-7c	下调	KIF20A	上调	0.0265317	-0.552282	0.208771
hsa-let-7c	下调	PCNA	上调	0.0265178	-0.552324	0.208724
hsa-let-7c	下调	C1orf135	上调	0.0263043	-0.552972	0.207877
hsa-let-7c	下调	CENPN	上调	0.0262581	-0.553113	0.207708
hsa-let-7c	下调	SULT2B1	上调	0.0258787	-0.554277	0.206288
hsa-let-7c	下调	A_24_P229438	上调	0.0258194	-0.55446	0.206093
hsa-let-7c	下调	CDCA2	上调	0.0256801	-0.554891	0.205526
hsa-let-7c	下调	MRPS12	上调	0.0254936	-0.555471	0.204736
hsa-let-7c	下调	C3orf31	上调	0.0252159	-0.556342	0.203682
hsa-let-7c	下调	DTL	上调	0.0246681	-0.55808	0.201542
hsa-let-7c	下调	LOC643997	上调	0.0244213	-0.558873	0.200652
hsa-let-7c	下调	THC2537217	上调	0.0242566	-0.559405	0.200032
hsa-let-7c	下调	KIF18A	上调	0.0240306	-0.56014	0.199127
hsa-let-7c	下调	MOCOS	上调	0.0240248	-0.560159	0.199104
hsa-let-7c	下调	DIAPH3	上调	0.0237958	-0.56091	0.198175
hsa-let-7c	下调	LOC283711	上调	0.0237605	-0.561026	0.198048
hsa-let-7c	下调	A_24_P736638	上调	0.0236215	-0.561485	0.19749
hsa-let-7c	下调	MEX3A	上调	0.0235317	-0.561782	0.197122
hsa-let-7c	下调	KIF2C	上调	0.0232151	-0.562838	0.195852
hsa-let-7c	下调	C20orf20	上调	0.0230241	-0.563481	0.195092
hsa-let-7c	下调	TK1	上调	0.0228753	-0.563984	0.194504
hsa-let-7c	下调	C15orf42	上调	0.0225917	-0.56495	0.193392
hsa-let-7c	下调	CARD14	上调	0.022291	-0.565985	0.192181
hsa-let-7c	下调	THC2624002	上调	0.0221517	-0.566468	0.191583
hsa-let-7c	下调	CDC45L	上调	0.0217238	-0.567967	0.189803
hsa-let-7c	下调	TRMT6	上调	0.02172	-0.56798	0.189792
hsa-let-7c	下调	FAM3B	上调	0.0215429	-0.568607	0.18904
hsa-let-7c	下调	NCAPG2	上调	0.0213585	-0.569264	0.188281
hsa-let-7c	下调	PKMYT1	上调	0.0211848	-0.569887	0.187565
hsa-let-7c	下调	RRP1	上调	0.0210381	-0.570417	0.186967
hsa-let-7c	下调	THC2667264	上调	0.0208518	-0.571093	0.186197
hsa-let-7c	下调	GRHL3	上调	0.0208071	-0.571256	0.186019
hsa-let-7c	下调	HSPD1	上调	0.0207938	-0.571304	0.185973
hsa-let-7c	下调	LOC100130967	上调	0.0206448	-0.57185	0.185344
hsa-let-7c	下调	TROAP	上调	0.0203528	-0.572927	0.184139
hsa-let-7c	下调	C16orf55	上调	0.0201986	-0.573501	0.183484
hsa-let-7c	下调	C13orf18	上调	0.0201009	-0.573866	0.183077
hsa-let-7c	下调	BYSL	上调	0.019955	-0.574415	0.182425
hsa-let-7c	下调	A_24_P324084	上调	0.0199289	-0.574513	0.182308
hsa-let-7c	下调	RRP9	上调	0.0198937	-0.574646	0.18215
hsa-let-7c	下调	POP1	上调	0.0197974	-0.575011	0.181718
hsa-let-7c	下调	ZWINT	上调	0.0196556	-0.57555	0.181106
hsa-let-7c	下调	SNTB1	上调	0.0196004	-0.57576	0.180869
hsa-let-7c	下调	PPAT	上调	0.0192929	-0.576942	0.179583
hsa-let-7c	下调	C8orf51	上调	0.0192395	-0.577149	0.17937
hsa-let-7c	下调	MND1	上调	0.0191909	-0.577337	0.179159
hsa-let-7c	下调	ASCL2	上调	0.0190848	-0.577751	0.178658
hsa-let-7c	下调	NEBL	上调	0.0186763	-0.579357	0.176828
hsa-let-7c	下调	RFT1	上调	0.0183175	-0.580791	0.175246
hsa-let-7c	下调	NEBL	上调	0.0182597	-0.581024	0.174992
hsa-let-7c	下调	CDC25A	上调	0.0182362	-0.581119	0.174875
hsa-let-7c	下调	ASPM	上调	0.0181376	-0.581518	0.174424
hsa-let-7c	下调	PRC1	上调	0.0180674	-0.581803	0.174084
hsa-let-7c	下调	UGGT1	上调	0.0180546	-0.581855	0.174022
hsa-let-7c	下调	C9orf100	上调	0.0179905	-0.582117	0.173715
hsa-let-7c	下调	SOX9	上调	0.0179058	-0.582463	0.17332
hsa-let-7c	下调	DEPDC1	上调	0.0178773	-0.58258	0.173184
hsa-let-7c	下调	A_24_P213325	上调	0.0178433	-0.58272	0.17302
hsa-let-7c	下调	THC2770735	上调	0.0177528	-0.583092	0.172614
hsa-let-7c	下调	A_24_P187304	上调	0.0177491	-0.583108	0.1726
hsa-let-7c	下调	ARHGAP8	上调	0.0176428	-0.583547	0.1721
hsa-let-7c	下调	YTHDF1	上调	0.017628	-0.583608	0.172033
hsa-let-7c	下调	SHMT2	上调	0.0176177	-0.583651	0.171986
hsa-let-7c	下调	ALDH4A1	上调	0.0171732	-0.585514	0.169925
hsa-let-7c	下调	ANKRD5	上调	0.0168289	-0.586983	0.168346
hsa-let-7c	下调	CRLS1	上调	0.016804	-0.587091	0.168225
hsa-let-7c	下调	EIF2S2	上调	0.0166943	-0.587564	0.167757
hsa-let-7c	下调	FJX1	上调	0.0166829	-0.587613	0.167701
hsa-let-7c	下调	NUP37	上调	0.016477	-0.588509	0.166733
hsa-let-7c	下调	SLC13A3	上调	0.0164579	-0.588593	0.166625
hsa-let-7c	下调	SET	上调	0.0164294	-0.588718	0.166507
hsa-let-7c	下调	THC2517184	上调	0.0163462	-0.589083	0.16606
hsa-let-7c	下调	ETV4	上调	0.0161317	-0.590031	0.165032
hsa-let-7c	下调	HJURP	上调	0.0159087	-0.591027	0.163941
hsa-let-7c	下调	MYC	上调	0.0154236	-0.593233	0.161538
hsa-let-7c	下调	LOC729595	上调	0.0154063	-0.593313	0.161455
hsa-let-7c	下调	LOC389842	上调	0.0153526	-0.593561	0.161187
hsa-let-7c	下调	ANLN	上调	0.0153268	-0.59368	0.161044
hsa-let-7c	下调	NP239768	上调	0.0152242	-0.594156	0.16053
hsa-let-7c	下调	C15orf42	上调	0.0150514	-0.594963	0.15965
hsa-let-7c	下调	HMGB3L1	上调	0.0150357	-0.595037	0.159571
hsa-let-7c	下调	SNRPB	上调	0.0149407	-0.595484	0.159105
hsa-let-7c	下调	LOC646993	上调	0.0142816	-0.598648	0.155684
hsa-let-7c	下调	CDCA8	上调	0.014105	-0.599516	0.154756
hsa-let-7c	下调	CCNB1	上调	0.0140481	-0.599797	0.154428
hsa-let-7c	下调	TPX2	上调	0.0138445	-0.600811	0.153371
hsa-let-7c	下调	ARSE	上调	0.0136817	-0.60163	0.152486
hsa-let-7c	下调	A_24_P752362	上调	0.013333	-0.60341	0.150703
hsa-let-7c	下调	NEK6	上调	0.0132987	-0.603587	0.150491
hsa-let-7c	下调	CCNA2	上调	0.0132238	-0.603975	0.150095
hsa-let-7c	下调	MEX3A	上调	0.0129761	-0.60527	0.148729
hsa-let-7c	下调	PTTG2	上调	0.0129469	-0.605424	0.148559
hsa-let-7c	下调	NFE2L3	上调	0.0126962	-0.606757	0.147136
hsa-let-7c	下调	SHMT2	上调	0.0126853	-0.606816	0.147079
hsa-let-7c	下调	NFE2L3	上调	0.0123067	-0.60887	0.144958
hsa-let-7c	下调	AHCY	上调	0.0119621	-0.610784	0.143053
hsa-let-7c	下调	CCNF	上调	0.011923	-0.611003	0.142834
hsa-let-7c	下调	TCEB1	上调	0.0117845	-0.611787	0.142077
hsa-let-7c	下调	GGCT	上调	0.0117638	-0.611904	0.141974
hsa-let-7c	下调	FANCI	上调	0.011644	-0.612589	0.141274
hsa-let-7c	下调	THC2523985	上调	0.0115163	-0.613324	0.140516
hsa-let-7c	下调	A_24_P878419	上调	0.011366	-0.614199	0.139625
hsa-let-7c	下调	CDC25A	上调	0.0111819	-0.615281	0.138535
hsa-let-7c	下调	THC2668193	上调	0.0111618	-0.615401	0.138419
hsa-let-7c	下调	DNMT3B	上调	0.0111099	-0.615709	0.138114
hsa-let-7c	下调	FOXM1	上调	0.0110624	-0.615992	0.137838
hsa-let-7c	下调	EXO1	上调	0.0110245	-0.616219	0.137625
hsa-let-7c	下调	CD3EAP	上调	0.0108403	-0.617329	0.136495
hsa-let-7c	下调	KIF11	上调	0.0107295	-0.618004	0.135822
hsa-let-7c	下调	THC2649796	上调	0.0107111	-0.618116	0.135708
hsa-let-7c	下调	RFC2	上调	0.0106525	-0.618476	0.135364
hsa-let-7c	下调	PAQR4	上调	0.0106251	-0.618645	0.135178
hsa-let-7c	下调	NCBP2	上调	0.0105812	-0.618916	0.134904
hsa-let-7c	下调	NEK2	上调	0.0105681	-0.618997	0.134824
hsa-let-7c	下调	UBE2S	上调	0.0103319	-0.620472	0.133374
hsa-let-7c	下调	DNAJC2	上调	0.0102609	-0.620921	0.132925
hsa-let-7c	下调	CASC5	上调	0.0102099	-0.621245	0.132596
hsa-let-7c	下调	PTPN3	上调	0.0101802	-0.621434	0.132438
hsa-let-7c	下调	MYBL2	上调	0.0101601	-0.621562	0.132315
hsa-let-7c	下调	BC010544	上调	0.00998307	-0.6227	0.13122
hsa-let-7c	下调	A_24_P76142	上调	0.00980422	-0.623866	0.130078
hsa-let-7c	下调	NUDCD1	上调	0.00940914	-0.626503	0.12759
hsa-let-7c	下调	ABCC2	上调	0.00911156	-0.628548	0.125676
hsa-let-7c	下调	PUS1	上调	0.00904556	-0.629008	0.125255
hsa-let-7c	下调	DTYMK	上调	0.00897797	-0.629483	0.124807
hsa-let-7c	下调	DGAT2	上调	0.00897665	-0.629492	0.124796
hsa-let-7c	下调	PLK1	上调	0.00883033	-0.630529	0.123792
hsa-let-7c	下调	ECT2	上调	0.00875792	-0.631047	0.123265
hsa-let-7c	下调	BC007606	上调	0.00867948	-0.631613	0.122749
hsa-let-7c	下调	E2F1	上调	0.00860358	-0.632163	0.122272
hsa-let-7c	下调	METTL1	上调	0.00852725	-0.632721	0.121796
hsa-let-7c	下调	GPR56	上调	0.00818121	-0.635301	0.119471
hsa-let-7c	下调	DLGAP5	上调	0.00817197	-0.635371	0.119409
hsa-let-7c	下调	FAM64A	上调	0.00814901	-0.635545	0.119253
hsa-let-7c	下调	BIRC5	上调	0.00803733	-0.636399	0.118485
hsa-let-7c	下调	ARID3A	上调	0.00792955	-0.637231	0.117756
hsa-let-7c	下调	WDR51A	上调	0.00787899	-0.637625	0.117422
hsa-let-7c	下调	DGAT2	上调	0.00750722	-0.640584	0.114689
hsa-let-7c	下调	NEK2	上调	0.00729355	-0.642337	0.113085
hsa-let-7c	下调	MRPS17	上调	0.00723489	-0.642825	0.11268
hsa-let-7c	下调	MCM7	上调	0.00702009	-0.644642	0.111084
hsa-let-7c	下调	MACC1	上调	0.00701762	-0.644663	0.111064
hsa-let-7c	下调	CDKN3	上调	0.00678555	-0.646676	0.109169
hsa-let-7c	下调	NIP7	上调	0.00678226	-0.646705	0.10915
hsa-let-7c	下调	PLK1	上调	0.00663457	-0.648015	0.108009
hsa-let-7c	下调	FGF18	上调	0.00645412	-0.649648	0.10653
hsa-let-7c	下调	SOX4	上调	0.00626542	-0.651395	0.105015
hsa-let-7c	下调	AGMAT	上调	0.00616158	-0.652374	0.104182
hsa-let-7c	下调	CCNO	上调	0.00581817	-0.655709	0.101254
hsa-let-7c	下调	CKS2	上调	0.00555678	-0.658354	0.0990242
hsa-let-7c	下调	GOLT1A	上调	0.00549458	-0.658999	0.098458
hsa-let-7c	下调	HDGF	上调	0.00539624	-0.660029	0.0975927
hsa-let-7c	下调	CENPF	上调	0.00515387	-0.662634	0.0955052
hsa-let-7c	下调	SLC5A6	上调	0.00478353	-0.666811	0.0921118
hsa-let-7c	下调	AW444553	上调	0.00446262	-0.670645	0.089091
hsa-let-7c	下调	DHRS2	上调	0.00442883	-0.671061	0.0887672
hsa-let-7c	下调	A_24_P916853	上调	0.00441066	-0.671286	0.0885871
hsa-let-7c	下调	PUS1	上调	0.0043885	-0.671561	0.0883751
hsa-let-7c	下调	PKMYT1	上调	0.00418541	-0.674139	0.0863813
hsa-let-7c	下调	KRT23	上调	0.00371623	-0.680502	0.0815641
hsa-let-7c	下调	SLC5A6	上调	0.00367613	-0.681075	0.0811662
hsa-let-7c	下调	BC008759	上调	0.0036617	-0.681282	0.0810159
hsa-let-7c	下调	IMPDH1	上调	0.00365468	-0.681384	0.0809442
hsa-let-7c	下调	SLC6A4	上调	0.00337345	-0.685572	0.0778889
hsa-let-7c	下调	ECE2	上调	0.00326775	-0.687219	0.0766764
hsa-let-7c	下调	TG	上调	0.00317318	-0.68873	0.0756278
hsa-let-7c	下调	GPT2	上调	0.00315877	-0.688963	0.0754526
hsa-let-7c	下调	ENST00000293743	上调	0.00309225	-0.690052	0.0746085
hsa-let-7c	下调	LOC645249	上调	0.00308177	-0.690225	0.0744797
hsa-let-7c	下调	IER5L	上调	0.00299779	-0.691631	0.073531
hsa-let-7c	下调	WDR4	上调	0.0029502	-0.692441	0.0729469
hsa-let-7c	下调	A_24_P505255	上调	0.0027375	-0.696199	0.0703663
hsa-let-7c	下调	DEFA6	上调	0.00257919	-0.699151	0.0684356
hsa-let-7c	下调	PYCRL	上调	0.0023626	-0.703439	0.06553
hsa-let-7c	下调	METTL11A	上调	0.00231157	-0.704495	0.0648493
hsa-let-7c	下调	PROX1	上调	0.00218361	-0.707229	0.0630256
hsa-let-7c	下调	LOC284889	上调	0.00217649	-0.707385	0.0629283
hsa-let-7c	下调	YDJC	上调	0.00216415	-0.707656	0.0627393
hsa-let-7c	下调	C19orf48	上调	0.00213746	-0.708247	0.0623506
hsa-let-7c	下调	CPNE7	上调	0.00204157	-0.710421	0.0609653
hsa-let-7c	下调	TOP1MT	上调	0.00171835	-0.718417	0.056064
hsa-let-7c	下调	PYCR1	上调	0.00171431	-0.718525	0.0560046
hsa-let-7c	下调	DPEP1	上调	0.00171399	-0.718533	0.0560034
hsa-let-7c	下调	KIAA1958	上调	0.00171244	-0.718574	0.05597
hsa-let-7c	下调	ENC1	上调	0.00145779	-0.72581	0.0517951
hsa-let-7c	下调	POP1	上调	0.00121681	-0.733679	0.047604
hsa-let-7c	下调	THC2645710	上调	0.00114101	-0.736417	0.0461688
hsa-let-7c	下调	A_24_P75840	上调	0.000892349	-0.746592	0.0409978
hsa-let-7c	下调	A_23_P22086	上调	0.000770218	-0.752471	0.0381184
hsa-let-7c	下调	A_24_P913576	上调	0.000690985	-0.756709	0.0361794
hsa-let-7c	下调	MCM4	上调	0.000530221	-0.766709	0.0318483
hsa-let-7c	下调	GZMB	上调	0.000516347	-0.767685	0.031488
hsa-let-7c	下调	BQ934520	上调	0.000405918	-0.776335	0.0281329
hsa-let-7c	下调	SLC19A1	上调	0.000390072	-0.777731	0.0276069
hsa-let-7c	下调	LOC729983	上调	0.000113816	-0.816521	0.0157472
hsa-let-7g	下调	CDC25B	上调	0.0482784	-0.50058	0.275934
hsa-let-7g	下调	BQ934520	上调	0.0470285	-0.503009	0.272611
hsa-let-7g	下调	DUSP14	上调	0.0456665	-0.505712	0.268956
hsa-let-7g	下调	MCM8	上调	0.0453204	-0.506408	0.267965
hsa-let-7g	下调	PPAPDC1A	上调	0.0449717	-0.507114	0.266992
hsa-let-7g	下调	UTP18	上调	0.0437611	-0.509596	0.263696
hsa-let-7g	下调	COL4A1	上调	0.0433289	-0.510495	0.262535
hsa-let-7g	下调	TMPRSS3	上调	0.0422743	-0.512716	0.259552
hsa-let-7g	下调	IGF2BP1	上调	0.0420473	-0.513199	0.258941
hsa-let-7g	下调	RNFT2	上调	0.041758	-0.513818	0.25806
hsa-let-7g	下调	AA878126	上调	0.038984	-0.519924	0.249866
hsa-let-7g	下调	FARP1	上调	0.0375633	-0.523179	0.245693
hsa-let-7g	下调	BICD1	上调	0.0374202	-0.523512	0.245226
hsa-let-7g	下调	S100A12	上调	0.0372613	-0.523883	0.244751
hsa-let-7g	下调	FAM92A1	上调	0.0372324	-0.52395	0.244668
hsa-let-7g	下调	DIO2	上调	0.0366379	-0.525349	0.242874
hsa-let-7g	下调	FKBP10	上调	0.03603	-0.526797	0.24104
hsa-let-7g	下调	MMP11	上调	0.0354986	-0.528079	0.239284
hsa-let-7g	下调	IL6	上调	0.0344992	-0.530528	0.236152
hsa-let-7g	下调	ATAD5	上调	0.0335538	-0.532895	0.233083
hsa-let-7g	下调	C1orf59	上调	0.0331972	-0.533801	0.231953
hsa-let-7g	下调	CDH11	上调	0.0331951	-0.533806	0.231946
hsa-let-7g	下调	DNMT3B	上调	0.0316553	-0.537806	0.226875
hsa-let-7g	下调	SCML1	上调	0.0314401	-0.538376	0.226108
hsa-let-7g	下调	ZNRF3	上调	0.0311263	-0.539214	0.225131
hsa-let-7g	下调	C8orf51	上调	0.0304241	-0.541111	0.222662
hsa-let-7g	下调	C4BPB	上调	0.0303536	-0.541304	0.222429
hsa-let-7g	下调	AK124399	上调	0.0300639	-0.542098	0.221379
hsa-let-7g	下调	THC2533465	上调	0.0300429	-0.542155	0.22131
hsa-let-7g	下调	RGS16	上调	0.0298758	-0.542616	0.220669
hsa-let-7g	下调	SPARC	上调	0.0286452	-0.546072	0.216456
hsa-let-7g	下调	CCDC113	上调	0.0274157	-0.54964	0.212002
hsa-let-7g	下调	ANKRD5	上调	0.0272813	-0.550038	0.211542
hsa-let-7g	下调	LOC729680	上调	0.0272717	-0.550066	0.211504
hsa-let-7g	下调	EIF2S2	上调	0.02713	-0.550487	0.21102
hsa-let-7g	下调	CXorf15	上调	0.0270111	-0.550841	0.2106
hsa-let-7g	下调	TBC1D16	上调	0.0268516	-0.551318	0.209997
hsa-let-7g	下调	CRLS1	上调	0.0263742	-0.552759	0.208147
hsa-let-7g	下调	ZBTB9	上调	0.0261115	-0.553561	0.207176
hsa-let-7g	下调	GZMB	上调	0.0256622	-0.554947	0.205454
hsa-let-7g	下调	PLA2G16	上调	0.0251111	-0.556672	0.203243
hsa-let-7g	下调	SFTA2	上调	0.0243731	-0.559028	0.200487
hsa-let-7g	下调	A_24_P67494	上调	0.0243106	-0.55923	0.200236
hsa-let-7g	下调	RUNX1	上调	0.0240166	-0.560186	0.199069
hsa-let-7g	下调	LRRC20	上调	0.0239655	-0.560353	0.198843
hsa-let-7g	下调	MEX3A	上调	0.0230914	-0.563254	0.195344
hsa-let-7g	下调	P4HA3	上调	0.0230739	-0.563313	0.195279
hsa-let-7g	下调	POP1	上调	0.0221288	-0.566548	0.191491
hsa-let-7g	下调	AW377662	上调	0.0220796	-0.566719	0.191299
hsa-let-7g	下调	SOD2	上调	0.0215347	-0.568636	0.188999
hsa-let-7g	下调	COL11A1	上调	0.021465	-0.568884	0.188733
hsa-let-7g	下调	THC2751803	上调	0.0213749	-0.569206	0.188345
hsa-let-7g	下调	OSBPL3	上调	0.0210909	-0.570226	0.187155
hsa-let-7g	下调	PLAU	上调	0.0204864	-0.572433	0.184708
hsa-let-7g	下调	STMN1	上调	0.0202207	-0.573419	0.18358
hsa-let-7g	下调	TREM1	上调	0.0199511	-0.574429	0.182407
hsa-let-7g	下调	DNAH14	上调	0.0198912	-0.574656	0.182134
hsa-let-7g	下调	SNRPB2	上调	0.0196432	-0.575597	0.181059
hsa-let-7g	下调	CXCL2	上调	0.0188323	-0.578741	0.177542
hsa-let-7g	下调	A_24_P913576	上调	0.0185288	-0.579944	0.176163
hsa-let-7g	下调	CHI3L1	上调	0.0182323	-0.581135	0.174857
hsa-let-7g	下调	TRIP13	上调	0.0171252	-0.585718	0.169706
hsa-let-7g	下调	PSMA7	上调	0.0170285	-0.586129	0.16928
hsa-let-7g	下调	ETS2	上调	0.0168419	-0.586927	0.168405
hsa-let-7g	下调	BE467780	上调	0.0167289	-0.587415	0.167876
hsa-let-7g	下调	EGFL6	上调	0.0167029	-0.587527	0.167789
hsa-let-7g	下调	NAP1L1	上调	0.0164298	-0.588716	0.166508
hsa-let-7g	下调	ELOVL5	上调	0.0162431	-0.589537	0.165564
hsa-let-7g	下调	MSX2	上调	0.0161861	-0.58979	0.165318
hsa-let-7g	下调	THC2718727	上调	0.0159448	-0.590866	0.164121
hsa-let-7g	下调	TMEM97	上调	0.0159268	-0.590946	0.164039
hsa-let-7g	下调	TOP1MT	上调	0.0158961	-0.591084	0.163878
hsa-let-7g	下调	MMP7	上调	0.0154717	-0.593012	0.161756
hsa-let-7g	下调	F2RL2	上调	0.0153472	-0.593586	0.161158
hsa-let-7g	下调	GABRE	上调	0.0152106	-0.594219	0.160458
hsa-let-7g	下调	DSCC1	上调	0.0150989	-0.59474	0.159883
hsa-let-7g	下调	A_24_P315405	上调	0.0150706	-0.594873	0.159757
hsa-let-7g	下调	PYCRL	上调	0.014896	-0.595695	0.158877
hsa-let-7g	下调	CTPS	上调	0.0146815	-0.596715	0.157759
hsa-let-7g	下调	C6orf129	上调	0.014655	-0.596842	0.157619
hsa-let-7g	下调	CCL26	上调	0.0143669	-0.598232	0.156123
hsa-let-7g	下调	SLC6A6	上调	0.0140137	-0.599967	0.154267
hsa-let-7g	下调	FPR1	上调	0.0135514	-0.602291	0.151853
hsa-let-7g	下调	FAM132B	上调	0.013391	-0.603111	0.151007
hsa-let-7g	下调	RANBP17	上调	0.013229	-0.603948	0.15012
hsa-let-7g	下调	FBXO5	上调	0.0131797	-0.604204	0.149862
hsa-let-7g	下调	C19orf59	上调	0.0131213	-0.604508	0.149555
hsa-let-7g	下调	UNC5CL	上调	0.0130231	-0.605023	0.149024
hsa-let-7g	下调	ICAM1	上调	0.0124141	-0.608283	0.145556
hsa-let-7g	下调	THBS2	上调	0.0124019	-0.608349	0.145504
hsa-let-7g	下调	ZNF695	上调	0.0121607	-0.609676	0.144155
hsa-let-7g	下调	TMEM182	上调	0.0121532	-0.609717	0.14411
hsa-let-7g	下调	AL833005	上调	0.0120064	-0.610535	0.143297
hsa-let-7g	下调	A_24_P477048	上调	0.011865	-0.611331	0.142506
hsa-let-7g	下调	A_24_P58759	上调	0.0115869	-0.612917	0.140926
hsa-let-7g	下调	KIF11	上调	0.011584	-0.612934	0.140914
hsa-let-7g	下调	FAM83D	上调	0.011479	-0.613541	0.140305
hsa-let-7g	下调	MCTS1	上调	0.0114559	-0.613674	0.140158
hsa-let-7g	下调	C1orf107	上调	0.0113642	-0.614209	0.139612
hsa-let-7g	下调	MEX3A	上调	0.011207	-0.615133	0.138697
hsa-let-7g	下调	TCFL5	上调	0.0105318	-0.619222	0.134603
hsa-let-7g	下调	E2F6	上调	0.0105008	-0.619415	0.134414
hsa-let-7g	下调	TK1	上调	0.0103928	-0.62009	0.133727
hsa-let-7g	下调	CCL7	上调	0.0103787	-0.620178	0.133642
hsa-let-7g	下调	CDCA2	上调	0.0103137	-0.620587	0.133252
hsa-let-7g	下调	A_32_P140262	上调	0.010153	-0.621608	0.132268
hsa-let-7g	下调	TMEM97	上调	0.0100954	-0.621976	0.13191
hsa-let-7g	下调	CD44	上调	0.0100097	-0.622528	0.131392
hsa-let-7g	下调	SNRPB2	上调	0.00990868	-0.623183	0.130736
hsa-let-7g	下调	MMP3	上调	0.00980023	-0.623893	0.130057
hsa-let-7g	下调	NAMPT	上调	0.00971585	-0.624449	0.129529
hsa-let-7g	下调	POP1	上调	0.00947077	-0.626086	0.127977
hsa-let-7g	下调	MLXIPL	上调	0.00931897	-0.627117	0.126982
hsa-let-7g	下调	A_24_P272910	上调	0.00928065	-0.62738	0.126737
hsa-let-7g	下调	RCN1	上调	0.00925214	-0.627576	0.12655
hsa-let-7g	下调	SLC25A15	上调	0.00921934	-0.627801	0.126341
hsa-let-7g	下调	EXO1	上调	0.00905061	-0.628973	0.125291
hsa-let-7g	下调	NOP56	上调	0.00897336	-0.629515	0.12477
hsa-let-7g	下调	MCM10	上调	0.00893986	-0.629752	0.12455
hsa-let-7g	下调	FJX1	上调	0.0089076	-0.62998	0.124317
hsa-let-7g	下调	AK026140	上调	0.00888961	-0.630107	0.124186
hsa-let-7g	下调	NOC3L	上调	0.00879026	-0.630816	0.123507
hsa-let-7g	下调	MYBL2	上调	0.00875316	-0.631082	0.123234
hsa-let-7g	下调	ABCC2	上调	0.00849397	-0.632966	0.121557
hsa-let-7g	下调	PROX1	上调	0.00848903	-0.633002	0.121525
hsa-let-7g	下调	LOC100130967	上调	0.00843654	-0.633389	0.121194
hsa-let-7g	下调	LOXL2	上调	0.00839594	-0.63369	0.120926
hsa-let-7g	下调	DHRS2	上调	0.0083158	-0.634287	0.120373
hsa-let-7g	下调	WDR3	上调	0.00814486	-0.635577	0.119221
hsa-let-7g	下调	DNA2	上调	0.00807458	-0.636113	0.11875
hsa-let-7g	下调	SLC13A3	上调	0.00796112	-0.636986	0.117946
hsa-let-7g	下调	EBNA1BP2	上调	0.00785208	-0.637835	0.117222
hsa-let-7g	下调	ABCC1	上调	0.00782397	-0.638056	0.117017
hsa-let-7g	下调	A_24_P868905	上调	0.00770373	-0.639006	0.116145
hsa-let-7g	下调	A_24_P916853	上调	0.00769756	-0.639055	0.116097
hsa-let-7g	下调	BRIX1	上调	0.00759664	-0.639862	0.115342
hsa-let-7g	下调	PCNA	上调	0.0075556	-0.640192	0.11505
hsa-let-7g	下调	HMGB1	上调	0.00749758	-0.640662	0.11463
hsa-let-7g	下调	COL8A1	上调	0.00734132	-0.641941	0.113464
hsa-let-7g	下调	WNT5A	上调	0.00733707	-0.641977	0.113422
hsa-let-7g	下调	A_24_P418517	上调	0.00698671	-0.644928	0.110802
hsa-let-7g	下调	ESCO2	上调	0.00695519	-0.645199	0.110548
hsa-let-7g	下调	MIR17HG	上调	0.00675536	-0.646941	0.108947
hsa-let-7g	下调	NUP210	上调	0.00660531	-0.648277	0.107787
hsa-let-7g	下调	BC007606	上调	0.00651363	-0.649105	0.107025
hsa-let-7g	下调	MLXIPL	上调	0.00646991	-0.649503	0.106661
hsa-let-7g	下调	PDPN	上调	0.00627326	-0.651321	0.105078
hsa-let-7g	下调	NKRF	上调	0.0062254	-0.65177	0.104696
hsa-let-7g	下调	KNTC1	上调	0.00621609	-0.651858	0.104624
hsa-let-7g	下调	RAD51AP1	上调	0.00621367	-0.651881	0.104602
hsa-let-7g	下调	SMC4	上调	0.00618197	-0.65218	0.104348
hsa-let-7g	下调	AI620901	上调	0.00608835	-0.653072	0.103549
hsa-let-7g	下调	THC2624002	上调	0.00606658	-0.653281	0.103361
hsa-let-7g	下调	UNC93A	上调	0.00605209	-0.653421	0.103238
hsa-let-7g	下调	ACAN	上调	0.00597524	-0.654165	0.102629
hsa-let-7g	下调	THC2692419	上调	0.0059662	-0.654253	0.10255
hsa-let-7g	下调	NKD2	上调	0.00591987	-0.654705	0.102166
hsa-let-7g	下调	YDJC	上调	0.00590715	-0.65483	0.102054
hsa-let-7g	下调	SRXN1	上调	0.00590618	-0.65484	0.102049
hsa-let-7g	下调	A_24_P392742	上调	0.00576358	-0.656253	0.100798
hsa-let-7g	下调	RUNX1	上调	0.00575988	-0.656291	0.100773
hsa-let-7g	下调	A_24_P255965	上调	0.00571804	-0.656711	0.100387
hsa-let-7g	下调	CKAP2	上调	0.0056938	-0.656955	0.100167
hsa-let-7g	下调	SET	上调	0.00568649	-0.657029	0.100118
hsa-let-7g	下调	EIF5A2	上调	0.00559912	-0.657919	0.0993863
hsa-let-7g	下调	LAGE3	上调	0.0055688	-0.658231	0.0991263
hsa-let-7g	下调	DNAH14	上调	0.00550618	-0.658878	0.0985624
hsa-let-7g	下调	RNF219	上调	0.00544867	-0.659478	0.0980645
hsa-let-7g	下调	A_23_P123234	上调	0.00543923	-0.659577	0.0979914
hsa-let-7g	下调	ASF1B	上调	0.00536248	-0.660386	0.0973134
hsa-let-7g	下调	KRT23	上调	0.00529647	-0.66109	0.0967555
hsa-let-7g	下调	BU686376	上调	0.00524682	-0.661624	0.09634
hsa-let-7g	下调	WNT2	上调	0.00522821	-0.661825	0.0961605
hsa-let-7g	下调	GPR56	上调	0.00520108	-0.662119	0.0959355
hsa-let-7g	下调	THC2645710	上调	0.00519187	-0.662219	0.0958502
hsa-let-7g	下调	CLDN1	上调	0.00513971	-0.662789	0.0953759
hsa-let-7g	下调	A_24_P195400	上调	0.00505361	-0.66374	0.0946349
hsa-let-7g	下调	A_24_P410117	上调	0.00493697	-0.66505	0.0935816
hsa-let-7g	下调	PLXNA1	上调	0.00488117	-0.665685	0.0930526
hsa-let-7g	下调	C17orf53	上调	0.00486241	-0.6659	0.0928728
hsa-let-7g	下调	A_24_P126851	上调	0.0048158	-0.666436	0.0924163
hsa-let-7g	下调	EIF3J	上调	0.00479127	-0.666721	0.0921792
hsa-let-7g	下调	A_32_P167592	上调	0.00477882	-0.666865	0.0920787
hsa-let-7g	下调	TRIM59	上调	0.00473507	-0.667376	0.0916538
hsa-let-7g	下调	NOX4	上调	0.00473254	-0.667406	0.0916254
hsa-let-7g	下调	A_24_P161914	上调	0.00472945	-0.667442	0.0915957
hsa-let-7g	下调	FANCD2	上调	0.00468591	-0.667954	0.0911853
hsa-let-7g	下调	HPRT1	上调	0.00462976	-0.668621	0.0906642
hsa-let-7g	下调	KPNA2	上调	0.00457406	-0.669289	0.0901477
hsa-let-7g	下调	YTHDF1	上调	0.00453532	-0.669757	0.0898143
hsa-let-7g	下调	A_24_P730256	上调	0.00440165	-0.671398	0.0885012
hsa-let-7g	下调	C10orf2	上调	0.00439623	-0.671465	0.0884546
hsa-let-7g	下调	A_24_P592591	上调	0.00433116	-0.672279	0.0878159
hsa-let-7g	下调	MRPS12	上调	0.00427483	-0.672992	0.0872266
hsa-let-7g	下调	FAM72D	上调	0.00424826	-0.673331	0.0869791
hsa-let-7g	下调	BX107298	上调	0.00419634	-0.673998	0.086482
hsa-let-7g	下调	NIT2	上调	0.00412866	-0.674877	0.0858013
hsa-let-7g	下调	SPIN4	上调	0.00412698	-0.674899	0.085784
hsa-let-7g	下调	SERPINH1	上调	0.00406728	-0.675685	0.0852152
hsa-let-7g	下调	AX721193	上调	0.00405971	-0.675785	0.0851437
hsa-let-7g	下调	LOC646577	上调	0.00405897	-0.675795	0.0851395
hsa-let-7g	下调	SPC25	上调	0.00401575	-0.67637	0.084684
hsa-let-7g	下调	ZWINT	上调	0.00401044	-0.676441	0.0846407
hsa-let-7g	下调	MMP1	上调	0.00398914	-0.676727	0.0844158
hsa-let-7g	下调	A_24_P341078	上调	0.00383202	-0.678874	0.0828134
hsa-let-7g	下调	SLC5A6	上调	0.00380434	-0.679259	0.0825359
hsa-let-7g	下调	CCNO	上调	0.00374091	-0.680151	0.0818309
hsa-let-7g	下调	NEK6	上调	0.00370958	-0.680596	0.081492
hsa-let-7g	下调	A_24_P195724	上调	0.00363953	-0.681602	0.0807828
hsa-let-7g	下调	TCF19	上调	0.00362489	-0.681815	0.0806195
hsa-let-7g	下调	DONSON	上调	0.00360853	-0.682053	0.0804563
hsa-let-7g	下调	SSB	上调	0.00360333	-0.682128	0.0804172
hsa-let-7g	下调	SLC6A4	上调	0.00357977	-0.682473	0.0801291
hsa-let-7g	下调	TG	上调	0.00356136	-0.682744	0.079931
hsa-let-7g	下调	AW291149	上调	0.00350885	-0.683522	0.0793734
hsa-let-7g	下调	C6orf173	上调	0.00349687	-0.683701	0.079242
hsa-let-7g	下调	SCLY	上调	0.0034867	-0.683853	0.0791322
hsa-let-7g	下调	MTERFD1	上调	0.0034193	-0.684871	0.0783874
hsa-let-7g	下调	TMEM132A	上调	0.00341567	-0.684926	0.0783429
hsa-let-7g	下调	PHLDA1	上调	0.00339781	-0.685198	0.0781521
hsa-let-7g	下调	ARHGAP8	上调	0.00334695	-0.685981	0.0775916
hsa-let-7g	下调	MSH6	上调	0.00330907	-0.68657	0.0771708
hsa-let-7g	下调	TNS4	上调	0.0032958	-0.686778	0.0770207
hsa-let-7g	下调	CD46	上调	0.00328883	-0.686888	0.0769354
hsa-let-7g	下调	SLC5A6	上调	0.0032527	-0.687458	0.0765208
hsa-let-7g	下调	SNRPB	上调	0.00324202	-0.687627	0.0763972
hsa-let-7g	下调	EXOSC5	上调	0.00322128	-0.687957	0.0761603
hsa-let-7g	下调	ASCL2	上调	0.00305077	-0.69074	0.0741342
hsa-let-7g	下调	FANCA	上调	0.00303133	-0.691066	0.0739174
hsa-let-7g	下调	EBP	上调	0.00302681	-0.691141	0.0738683
hsa-let-7g	下调	AL575479	上调	0.00296998	-0.692103	0.0731917
hsa-let-7g	下调	IMPDH1	上调	0.00296267	-0.692228	0.0731028
hsa-let-7g	下调	THC2668193	上调	0.0029578	-0.692311	0.0730423
hsa-let-7g	下调	LIG1	上调	0.00295021	-0.692441	0.0729469
hsa-let-7g	下调	SNTB1	上调	0.00289972	-0.693312	0.0723744
hsa-let-7g	下调	BC073171	上调	0.00289222	-0.693443	0.0722733
hsa-let-7g	下调	DGAT2	上调	0.00286803	-0.693866	0.0719881
hsa-let-7g	下调	C6orf173	上调	0.00284744	-0.694228	0.0717286
hsa-let-7g	下调	DKC1	上调	0.0028444	-0.694282	0.0716938
hsa-let-7g	下调	SYAP1	上调	0.00283743	-0.694405	0.0716131
hsa-let-7g	下调	TDGF1	上调	0.00282769	-0.694577	0.0715123
hsa-let-7g	下调	THC2537217	上调	0.00281202	-0.694856	0.0713019
hsa-let-7g	下调	POLR3H	上调	0.00278635	-0.695315	0.0709907
hsa-let-7g	下调	DIAPH3	上调	0.00277373	-0.695542	0.0708444
hsa-let-7g	下调	THC2667264	上调	0.00275305	-0.695916	0.0705707
hsa-let-7g	下调	DONSON	上调	0.0027242	-0.696441	0.0701969
hsa-let-7g	下调	FAM40B	上调	0.00261205	-0.698527	0.0688316
hsa-let-7g	下调	ATAD2	上调	0.00261115	-0.698544	0.0688195
hsa-let-7g	下调	TIPIN	上调	0.00260588	-0.698643	0.0687629
hsa-let-7g	下调	ALDH4A1	上调	0.00258346	-0.69907	0.0684753
hsa-let-7g	下调	CR611122	上调	0.00256631	-0.699398	0.0682611
hsa-let-7g	下调	CPNE7	上调	0.00254993	-0.699713	0.0680443
hsa-let-7g	下调	C13orf18	上调	0.00251964	-0.7003	0.0676701
hsa-let-7g	下调	ENST00000293743	上调	0.00251145	-0.70046	0.0675611
hsa-let-7g	下调	HJURP	上调	0.00247488	-0.701178	0.0670797
hsa-let-7g	下调	PSMA2	上调	0.0024703	-0.701269	0.0670174
hsa-let-7g	下调	CDCA8	上调	0.00245115	-0.701649	0.066731
hsa-let-7g	下调	C1orf107	上调	0.00244943	-0.701683	0.0667068
hsa-let-7g	下调	C12orf66	上调	0.00241453	-0.702383	0.0662528
hsa-let-7g	下调	RFC3	上调	0.00238147	-0.703053	0.065791
hsa-let-7g	下调	SUV39H2	上调	0.00231528	-0.704417	0.0648962
hsa-let-7g	下调	RPP40	上调	0.00227632	-0.705236	0.0643535
hsa-let-7g	下调	NCBP2	上调	0.00226772	-0.705418	0.0642474
hsa-let-7g	下调	A_24_P75840	上调	0.00225864	-0.705611	0.0641194
hsa-let-7g	下调	MSH2	上调	0.00223553	-0.706104	0.0637828
hsa-let-7g	下调	BC015977	上调	0.00216933	-0.707542	0.0628122
hsa-let-7g	下调	E2F8	上调	0.00211531	-0.708742	0.0620323
hsa-let-7g	下调	RRP15	上调	0.00210407	-0.708995	0.0618744
hsa-let-7g	下调	NDC80	上调	0.00209978	-0.709091	0.0618203
hsa-let-7g	下调	CIT	上调	0.00209296	-0.709246	0.0617191
hsa-let-7g	下调	A_24_P306788	上调	0.0020923	-0.709261	0.0617099
hsa-let-7g	下调	IL1B	上调	0.00208706	-0.709379	0.0616274
hsa-let-7g	下调	ZC3HAV1L	上调	0.00208531	-0.709419	0.0616016
hsa-let-7g	下调	DPEP1	上调	0.00206145	-0.709963	0.0612549
hsa-let-7g	下调	AW444553	上调	0.00205467	-0.710119	0.0611502
hsa-let-7g	下调	A_24_P560332	上调	0.00205038	-0.710218	0.0610979
hsa-let-7g	下调	PSPH	上调	0.0020382	-0.710499	0.060921
hsa-let-7g	下调	POLE2	上调	0.00200861	-0.711187	0.0605026
hsa-let-7g	下调	HAUS6	上调	0.00200393	-0.711297	0.0604306
hsa-let-7g	下调	HAUS6	上调	0.00200302	-0.711318	0.0604121
hsa-let-7g	下调	SP5	上调	0.00194855	-0.71261	0.0596433
hsa-let-7g	下调	TMEM206	上调	0.00194177	-0.712773	0.0595521
hsa-let-7g	下调	KIF2C	上调	0.00193664	-0.712896	0.0594683
hsa-let-7g	下调	DTYMK	上调	0.00193209	-0.713006	0.0594026
hsa-let-7g	下调	PDCD5	上调	0.00192133	-0.713266	0.0592359
hsa-let-7g	下调	TPD52L2	上调	0.00191547	-0.713409	0.0591404
hsa-let-7g	下调	FAM64A	上调	0.00191044	-0.713531	0.0590694
hsa-let-7g	下调	PFDN6	上调	0.00190543	-0.713653	0.0589784
hsa-let-7g	下调	PTPLAD1	上调	0.00190011	-0.713784	0.0589084
hsa-let-7g	下调	CIRH1A	上调	0.00189837	-0.713826	0.0588732
hsa-let-7g	下调	SLC30A6	上调	0.00189271	-0.713965	0.0587907
hsa-let-7g	下调	DBF4	上调	0.00188969	-0.714039	0.0587449
hsa-let-7g	下调	LOC392352	上调	0.00188722	-0.7141	0.058711
hsa-let-7g	下调	LOC119358	上调	0.001886	-0.71413	0.0586863
hsa-let-7g	下调	CARD14	上调	0.00185728	-0.714842	0.0582188
hsa-let-7g	下调	AI061292	上调	0.00181349	-0.715945	0.0575191
hsa-let-7g	下调	BIRC5	上调	0.00181245	-0.715971	0.0575041
hsa-let-7g	下调	A_24_P505255	上调	0.00180367	-0.716195	0.0573766
hsa-let-7g	下调	PDXK	上调	0.00176649	-0.717153	0.0568158
hsa-let-7g	下调	CENPE	上调	0.00174979	-0.717588	0.0565345
hsa-let-7g	下调	CDCA7	上调	0.00174055	-0.71783	0.0564141
hsa-let-7g	下调	LOC348926	上调	0.00172575	-0.718221	0.0561944
hsa-let-7g	下调	PDCD2L	上调	0.00171112	-0.71861	0.0559519
hsa-let-7g	下调	KIF18A	上调	0.00170522	-0.718767	0.0558559
hsa-let-7g	下调	URB1	上调	0.00169499	-0.719041	0.0556834
hsa-let-7g	下调	MKKS	上调	0.00165838	-0.720034	0.0550966
hsa-let-7g	下调	GGCT	上调	0.00165201	-0.720208	0.0549857
hsa-let-7g	下调	AHCY	上调	0.00165154	-0.720221	0.054976
hsa-let-7g	下调	A_24_P761727	上调	0.00165057	-0.720247	0.0549565
hsa-let-7g	下调	MCM3	上调	0.00164534	-0.720391	0.0548708
hsa-let-7g	下调	WDHD1	上调	0.00163404	-0.720703	0.054677
hsa-let-7g	下调	KIF20A	上调	0.00159038	-0.721925	0.053968
hsa-let-7g	下调	LOC646808	上调	0.00159043	-0.721923	0.053968
hsa-let-7g	下调	RFT1	上调	0.00158705	-0.722019	0.0539151
hsa-let-7g	下调	MAGOHB	上调	0.00156613	-0.722615	0.0535895
hsa-let-7g	下调	AI754733	上调	0.00152855	-0.723702	0.0529844
hsa-let-7g	下调	POLQ	上调	0.00152817	-0.723713	0.0529795
hsa-let-7g	下调	NIT2	上调	0.00152802	-0.723718	0.0529795
hsa-let-7g	下调	UGGT1	上调	0.00152351	-0.72385	0.0529004
hsa-let-7g	下调	NUDCD1	上调	0.00152297	-0.723866	0.0528937
hsa-let-7g	下调	CENPN	上调	0.00152112	-0.72392	0.0528645
hsa-let-7g	下调	CIRH1A	上调	0.0015199	-0.723956	0.0528397
hsa-let-7g	下调	A_24_P383834	上调	0.00151854	-0.723996	0.0528173
hsa-let-7g	下调	ANXA3	上调	0.00150071	-0.724522	0.0525065
hsa-let-7g	下调	FGF18	上调	0.00149953	-0.724557	0.0524876
hsa-let-7g	下调	LOC643997	上调	0.00148372	-0.725029	0.0522176
hsa-let-7g	下调	PTPN3	上调	0.00148359	-0.725032	0.0522176
hsa-let-7g	下调	RRP1	上调	0.00147328	-0.725342	0.0520496
hsa-let-7g	下调	TPX2	上调	0.00147237	-0.725369	0.0520336
hsa-let-7g	下调	CCDC150	上调	0.00146373	-0.72563	0.0518846
hsa-let-7g	下调	TRAIP	上调	0.00146198	-0.725683	0.0518651
hsa-let-7g	下调	SULT2B1	上调	0.00145204	-0.725985	0.0517012
hsa-let-7g	下调	CDC25A	上调	0.00144665	-0.72615	0.0516124
hsa-let-7g	下调	C6orf167	上调	0.00143209	-0.726596	0.0513435
hsa-let-7g	下调	HSD17B7	上调	0.00141669	-0.727073	0.051071
hsa-let-7g	下调	NHP2	上调	0.00141121	-0.727244	0.050989
hsa-let-7g	下调	KRT80	上调	0.00140684	-0.72738	0.0509183
hsa-let-7g	下调	NONO	上调	0.00139843	-0.727644	0.050772
hsa-let-7g	下调	A_24_P33429	上调	0.00138193	-0.728165	0.0504824
hsa-let-7g	下调	HMGB3L1	上调	0.00138152	-0.728178	0.0504722
hsa-let-7g	下调	KCNJ15	上调	0.00138113	-0.72819	0.0504659
hsa-let-7g	下调	KIF11	上调	0.00137447	-0.728402	0.0503619
hsa-let-7g	下调	MRPS23	上调	0.00135547	-0.729011	0.0500569
hsa-let-7g	下调	DEPDC1	上调	0.00134833	-0.729242	0.0499246
hsa-let-7g	下调	SP5	上调	0.00134177	-0.729454	0.0497958
hsa-let-7g	下调	SKA1	上调	0.00132686	-0.729941	0.0495481
hsa-let-7g	下调	FOXM1	上调	0.00129138	-0.731117	0.0489403
hsa-let-7g	下调	CKAP2	上调	0.00129072	-0.73114	0.0489346
hsa-let-7g	下调	C1orf112	上调	0.0012889	-0.731201	0.048898
hsa-let-7g	下调	TROAP	上调	0.00128345	-0.731384	0.0487996
hsa-let-7g	下调	CSE1L	上调	0.00127355	-0.731719	0.0486421
hsa-let-7g	下调	SPNS2	上调	0.00126812	-0.731903	0.0485426
hsa-let-7g	下调	A_23_P22086	上调	0.00125648	-0.732301	0.0483323
hsa-let-7g	下调	CXCL3	上调	0.00125202	-0.732454	0.0482448
hsa-let-7g	下调	GTF2F2	上调	0.00121856	-0.733617	0.0476251
hsa-let-7g	下调	GRHL3	上调	0.00120763	-0.734003	0.0474285
hsa-let-7g	下调	DNAJC2	上调	0.00120331	-0.734156	0.0473525
hsa-let-7g	下调	A_24_P75558	上调	0.00111018	-0.737574	0.0455473
hsa-let-7g	下调	TIMELESS	上调	0.00110747	-0.737677	0.0454942
hsa-let-7g	下调	CDK1	上调	0.00109614	-0.738109	0.0452778
hsa-let-7g	下调	INHBA	上调	0.00108237	-0.73864	0.0450091
hsa-let-7g	下调	WDR90	上调	0.00107729	-0.738837	0.0449117
hsa-let-7g	下调	CDC25A	上调	0.00106536	-0.739303	0.0446711
hsa-let-7g	下调	BRCA2	上调	0.0010148	-0.741326	0.0435951
hsa-let-7g	下调	CENPQ	上调	0.00100055	-0.741911	0.0433289
hsa-let-7g	下调	XRCC2	上调	0.000992497	-0.742245	0.0431574
hsa-let-7g	下调	NOLC1	上调	0.000988149	-0.742426	0.0430786
hsa-let-7g	下调	SLC12A2	上调	0.000982567	-0.74266	0.042963
hsa-let-7g	下调	TCEB1	上调	0.000958658	-0.743672	0.0424181
hsa-let-7g	下调	GART	上调	0.000956205	-0.743777	0.0423549
hsa-let-7g	下调	TRMT6	上调	0.000948233	-0.74412	0.0421793
hsa-let-7g	下调	GNL3	上调	0.000942754	-0.744357	0.0420608
hsa-let-7g	下调	PRIM2	上调	0.000940016	-0.744476	0.0419923
hsa-let-7g	下调	BLM	上调	0.000930276	-0.744901	0.0418056
hsa-let-7g	下调	ASPM	上调	0.00092525	-0.745122	0.0416929
hsa-let-7g	下调	AW946823	上调	0.000921716	-0.745278	0.0416111
hsa-let-7g	下调	A_24_P213325	上调	0.000917914	-0.745446	0.0415236
hsa-let-7g	下调	LOC283711	上调	0.000897152	-0.746375	0.0410859
hsa-let-7g	下调	LOC389842	上调	0.000897154	-0.746375	0.0410859
hsa-let-7g	下调	ANGPT2	上调	0.000892146	-0.746601	0.0409922
hsa-let-7g	下调	TSGA14	上调	0.000890355	-0.746683	0.0409451
hsa-let-7g	下调	CLDN1	上调	0.000883288	-0.747005	0.0407854
hsa-let-7g	下调	MRPL42	上调	0.000881666	-0.747079	0.0407456
hsa-let-7g	下调	THC2523985	上调	0.000871019	-0.747569	0.0405216
hsa-let-7g	下调	GPATCH4	上调	0.000860914	-0.748039	0.0402841
hsa-let-7g	下调	CD3EAP	上调	0.00084208	-0.748927	0.0398723
hsa-let-7g	下调	NOLC1	上调	0.000817138	-0.750128	0.03924
hsa-let-7g	下调	CENPH	上调	0.000813826	-0.75029	0.0391678
hsa-let-7g	下调	ESM1	上调	0.00080403	-0.750771	0.0388993
hsa-let-7g	下调	LRP8	上调	0.000793492	-0.751295	0.0386203
hsa-let-7g	下调	NAA38	上调	0.000783019	-0.751821	0.0383806
hsa-let-7g	下调	BRCA1	上调	0.00078097	-0.751924	0.0383425
hsa-let-7g	下调	PRIM1	上调	0.000775562	-0.752199	0.0382424
hsa-let-7g	下调	NP239768	上调	0.000766387	-0.752668	0.0380383
hsa-let-7g	下调	C15orf42	上调	0.000760009	-0.752997	0.0378707
hsa-let-7g	下调	A_24_P638453	上调	0.00075919	-0.753039	0.0378479
hsa-let-7g	下调	ASCL2	上调	0.000742679	-0.753902	0.0374611
hsa-let-7g	下调	CENPN	上调	0.000732317	-0.754451	0.0371794
hsa-let-7g	下调	SHCBP1	上调	0.000729389	-0.754608	0.0371155
hsa-let-7g	下调	PKMYT1	上调	0.000728973	-0.75463	0.0371028
hsa-let-7g	下调	MCM4	上调	0.000714969	-0.755386	0.0368125
hsa-let-7g	下调	MTAP	上调	0.000699481	-0.756236	0.0364146
hsa-let-7g	下调	LOC646993	上调	0.000699294	-0.756246	0.0364091
hsa-let-7g	下调	SLC7A1	上调	0.000695137	-0.756477	0.0362894
hsa-let-7g	下调	WNT3	上调	0.000688441	-0.756852	0.0361333
hsa-let-7g	下调	CENPP	上调	0.000680121	-0.757321	0.035905
hsa-let-7g	下调	INHBA	上调	0.000669539	-0.757924	0.0356512
hsa-let-7g	下调	ECT2	上调	0.00064813	-0.75917	0.0350878
hsa-let-7g	下调	CCT4	上调	0.000644338	-0.759394	0.0349787
hsa-let-7g	下调	A_32_P42213	上调	0.000643302	-0.759456	0.0349661
hsa-let-7g	下调	MTHFD2	上调	0.000631772	-0.760145	0.0346651
hsa-let-7g	下调	CHAF1B	上调	0.00063131	-0.760173	0.0346525
hsa-let-7g	下调	PNPT1	上调	0.000631073	-0.760187	0.0346475
hsa-let-7g	下调	PTPLAD1	上调	0.000628729	-0.760329	0.0345972
hsa-let-7g	下调	FUT1	上调	0.000624581	-0.76058	0.0344763
hsa-let-7g	下调	ARNTL2	上调	0.000612572	-0.761316	0.0341456
hsa-let-7g	下调	SLC7A5	上调	0.000607616	-0.761623	0.0340175
hsa-let-7g	下调	A_24_P324084	上调	0.000606149	-0.761714	0.0339768
hsa-let-7g	下调	IER5L	上调	0.000602726	-0.761928	0.0338661
hsa-let-7g	下调	AI216457	上调	0.000597445	-0.76226	0.0337233
hsa-let-7g	下调	THC2770735	上调	0.000597201	-0.762275	0.0337156
hsa-let-7g	下调	IL13RA2	上调	0.000595032	-0.762412	0.0336662
hsa-let-7g	下调	PUS1	上调	0.000584891	-0.763059	0.0333755
hsa-let-7g	下调	ECE2	上调	0.000580435	-0.763345	0.0332445
hsa-let-7g	下调	NME2P1	上调	0.000579455	-0.763409	0.0332174
hsa-let-7g	下调	KIAA1199	上调	0.000569019	-0.764088	0.0329183
hsa-let-7g	下调	GMPS	上调	0.000568428	-0.764127	0.0329019
hsa-let-7g	下调	RANBP1	上调	0.000560293	-0.764665	0.0326842
hsa-let-7g	下调	C9orf100	上调	0.000557454	-0.764854	0.0325983
hsa-let-7g	下调	CDC45L	上调	0.000556883	-0.764892	0.0325824
hsa-let-7g	下调	KIAA1199	上调	0.000552113	-0.765212	0.0324471
hsa-let-7g	下调	TNFRSF12A	上调	0.000546313	-0.765604	0.0322991
hsa-let-7g	下调	LOC729595	上调	0.000538982	-0.766104	0.0320917
hsa-let-7g	下调	LOC729983	上调	0.000537596	-0.766199	0.0320524
hsa-let-7g	下调	ENST00000333983	上调	0.000528435	-0.766834	0.0317998
hsa-let-7g	下调	WDR4	上调	0.000526086	-0.766998	0.0317388
hsa-let-7g	下调	MET	上调	0.000521912	-0.767291	0.0316288
hsa-let-7g	下调	C1orf135	上调	0.000490039	-0.769596	0.0307484
hsa-let-7g	下调	BE646426	上调	0.000482393	-0.770167	0.0305421
hsa-let-7g	下调	PKMYT1	上调	0.000473405	-0.770848	0.0302553
hsa-let-7g	下调	C16orf55	上调	0.000454153	-0.772344	0.0296301
hsa-let-7g	下调	PFDN4	上调	0.00045063	-0.772623	0.0295136
hsa-let-7g	下调	DLGAP5	上调	0.000444984	-0.773075	0.0293397
hsa-let-7g	下调	E2F1	上调	0.000439186	-0.773543	0.0291668
hsa-let-7g	下调	CENPA	上调	0.000434102	-0.773958	0.0290205
hsa-let-7g	下调	HDGF	上调	0.000432078	-0.774125	0.0289662
hsa-let-7g	下调	A_24_P878419	上调	0.000430661	-0.774241	0.0289208
hsa-let-7g	下调	RPF2	上调	0.00043019	-0.77428	0.0289045
hsa-let-7g	下调	UBE2S	上调	0.000430168	-0.774282	0.0289045
hsa-let-7g	下调	CKS2	上调	0.000425692	-0.774654	0.0287529
hsa-let-7g	下调	SLC19A1	上调	0.000422353	-0.774933	0.0286356
hsa-let-7g	下调	BG462058	上调	0.000420524	-0.775087	0.0285783
hsa-let-7g	下调	C12orf29	上调	0.000417129	-0.775373	0.0284666
hsa-let-7g	下调	SOX9	上调	0.000409408	-0.776033	0.0282376
hsa-let-7g	下调	CEP55	上调	0.000407185	-0.776225	0.0281714
hsa-let-7g	下调	IL8	上调	0.000401229	-0.776743	0.0279863
hsa-let-7g	下调	RAN	上调	0.000391691	-0.777586	0.0276738
hsa-let-7g	下调	A_24_P736638	上调	0.000385466	-0.778146	0.0274558
hsa-let-7g	下调	MRPS17	上调	0.00038137	-0.778518	0.027323
hsa-let-7g	下调	CD46	上调	0.000376228	-0.77899	0.0271309
hsa-let-7g	下调	CCDC150	上调	0.000370833	-0.779491	0.0269599
hsa-let-7g	下调	CCNB1	上调	0.000367494	-0.779804	0.0268672
hsa-let-7g	下调	JAG2	上调	0.000360379	-0.780479	0.0265886
hsa-let-7g	下调	CHTF18	上调	0.00035666	-0.780836	0.0264686
hsa-let-7g	下调	SET	上调	0.000351706	-0.781317	0.0263066
hsa-let-7g	下调	RRM1	上调	0.000336888	-0.782789	0.025752
hsa-let-7g	下调	HSPD1	上调	0.000331007	-0.783388	0.0255398
hsa-let-7g	下调	MET	上调	0.00033063	-0.783426	0.0255234
hsa-let-7g	下调	SOX4	上调	0.000323676	-0.784147	0.0252824
hsa-let-7g	下调	CDKN3	上调	0.000322641	-0.784255	0.0252381
hsa-let-7g	下调	CCND1	上调	0.00031159	-0.78543	0.0248505
hsa-let-7g	下调	KIAA1958	上调	0.000307903	-0.78583	0.024712
hsa-let-7g	下调	SLCO4A1	上调	0.000280267	-0.788959	0.0236593
hsa-let-7g	下调	C11orf82	上调	0.000273285	-0.789789	0.0233689
hsa-let-7g	下调	MTHFD1L	上调	0.000267587	-0.79048	0.0231439
hsa-let-7g	下调	A_24_P84268	上调	0.000264635	-0.790843	0.0230377
hsa-let-7g	下调	CCNF	上调	0.00026448	-0.790862	0.023032
hsa-let-7g	下调	SRCAP	上调	0.000262404	-0.79112	0.0229659
hsa-let-7g	下调	COX4NB	上调	0.000255048	-0.792045	0.0226656
hsa-let-7g	下调	CENPF	上调	0.000252115	-0.79242	0.0225586
hsa-let-7g	下调	HMGCS1	上调	0.000249697	-0.792732	0.0224561
hsa-let-7g	下调	VMA21	上调	0.000248286	-0.792915	0.0224034
hsa-let-7g	下调	SOX4	上调	0.00024786	-0.792971	0.0223791
hsa-let-7g	下调	A_24_P229438	上调	0.00024512	-0.79333	0.0222716
hsa-let-7g	下调	SKA3	上调	0.000241533	-0.793804	0.0221044
hsa-let-7g	下调	NEBL	上调	0.000241	-0.793876	0.022079
hsa-let-7g	下调	MRPL17	上调	0.000238164	-0.794256	0.0219645
hsa-let-7g	下调	PDZD8	上调	0.000235034	-0.79468	0.021817
hsa-let-7g	下调	PYCR1	上调	0.000233563	-0.794881	0.0217655
hsa-let-7g	下调	NEBL	上调	0.000233326	-0.794913	0.0217561
hsa-let-7g	下调	C12orf48	上调	0.000229901	-0.795385	0.0216293
hsa-let-7g	下调	MCM6	上调	0.000229223	-0.79548	0.0215988
hsa-let-7g	下调	A_24_P153003	上调	0.000228609	-0.795565	0.0215677
hsa-let-7g	下调	CKS1B	上调	0.000227831	-0.795674	0.021537
hsa-let-7g	下调	ACPL2	上调	0.000225366	-0.79602	0.0214169
hsa-let-7g	下调	NFE2L3	上调	0.000223747	-0.796249	0.021353
hsa-let-7g	下调	PAQR4	上调	0.000222144	-0.796477	0.0212692
hsa-let-7g	下调	PTTG3P	上调	0.000221038	-0.796635	0.0212225
hsa-let-7g	下调	ANLN	上调	0.000219127	-0.79691	0.0211721
hsa-let-7g	下调	CASC5	上调	0.0002183	-0.79703	0.0211457
hsa-let-7g	下调	MYC	上调	0.000198339	-0.800036	0.0201809
hsa-let-7g	下调	TKT	上调	0.000196292	-0.800359	0.0200869
hsa-let-7g	下调	PTTG2	上调	0.000194515	-0.800641	0.02002
hsa-let-7g	下调	CXCL11	上调	0.000182466	-0.802612	0.0194827
hsa-let-7g	下调	LOC645249	上调	0.000182209	-0.802655	0.0194686
hsa-let-7g	下调	GOLT1A	上调	0.000178765	-0.803239	0.0193145
hsa-let-7g	下调	ERF	上调	0.000174048	-0.804055	0.0190999
hsa-let-7g	下调	C19orf48	上调	0.000173563	-0.804139	0.0190724
hsa-let-7g	下调	MCM7	上调	0.000168133	-0.805103	0.0187753
hsa-let-7g	下调	NFE2L3	上调	0.000159574	-0.806676	0.0183575
hsa-let-7g	下调	UBE2S	上调	0.000159543	-0.806682	0.0183549
hsa-let-7g	下调	ARG2	上调	0.000156545	-0.80725	0.0181892
hsa-let-7g	下调	PAICS	上调	0.00015518	-0.807511	0.0181023
hsa-let-7g	下调	PFDN2	上调	0.000154407	-0.80766	0.0180628
hsa-let-7g	下调	CCNA2	上调	0.000152362	-0.808057	0.0179595
hsa-let-7g	下调	KIAA1549	上调	0.000149693	-0.808582	0.0178314
hsa-let-7g	下调	DIAPH3	上调	0.000146836	-0.809152	0.0176548
hsa-let-7g	下调	RAN	上调	0.000146317	-0.809257	0.0176321
hsa-let-7g	下调	VSNL1	上调	0.000130437	-0.812617	0.0167471
hsa-let-7g	下调	C15orf42	上调	0.000129408	-0.812846	0.0166873
hsa-let-7g	下调	CCDC59	上调	0.000127417	-0.813294	0.016572
hsa-let-7g	下调	METTL1	上调	0.000127244	-0.813334	0.0165564
hsa-let-7g	下调	NCAPG2	上调	0.000123446	-0.814205	0.0163184
hsa-let-7g	下调	RNASEH2A	上调	0.000122689	-0.814382	0.0162737
hsa-let-7g	下调	PLK1	上调	0.000120224	-0.814963	0.0161123
hsa-let-7g	下调	ANAPC1	上调	0.000118854	-0.81529	0.0160438
hsa-let-7g	下调	UBE2T	上调	0.000113791	-0.816527	0.015747
hsa-let-7g	下调	NEK2	上调	0.000112053	-0.816962	0.0156507
hsa-let-7g	下调	FANCI	上调	0.000109843	-0.817524	0.0155221
hsa-let-7g	下调	NIP7	上调	0.000107871	-0.818033	0.0153997
hsa-let-7g	下调	GRPEL2	上调	0.000106425	-0.818411	0.015315
hsa-let-7g	下调	C3orf31	上调	0.000105917	-0.818545	0.0152814
hsa-let-7g	下调	LSM5	上调	0.000105738	-0.818593	0.015269
hsa-let-7g	下调	A_24_P247303	上调	0.000103412	-0.819213	0.0151081
hsa-let-7g	下调	NUP37	上调	0.000103383	-0.819221	0.0151076
hsa-let-7g	下调	THC2635964	上调	0.000103344	-0.819232	0.0151049
hsa-let-7g	下调	SHMT2	上调	9.99272e-05	-0.820166	0.0148387
hsa-let-7g	下调	IFRD2	上调	9.93997e-05	-0.820312	0.0148064
hsa-let-7g	下调	THC2517184	上调	9.83637e-05	-0.820602	0.0147266
hsa-let-7g	下调	AEN	上调	9.75269e-05	-0.820838	0.0146564
hsa-let-7g	下调	MOCOS	上调	9.73595e-05	-0.820885	0.0146449
hsa-let-7g	下调	PGAM5	上调	9.29731e-05	-0.822152	0.014352
hsa-let-7g	下调	ZWILCH	上调	9.1652e-05	-0.822543	0.0142589
hsa-let-7g	下调	AGMAT	上调	9.03735e-05	-0.822926	0.014176
hsa-let-7g	下调	PUS1	上调	8.98435e-05	-0.823087	0.0141321
hsa-let-7g	下调	SHMT2	上调	8.83799e-05	-0.823533	0.0140433
hsa-let-7g	下调	CKS1B	上调	8.82282e-05	-0.82358	0.014029
hsa-let-7g	下调	METTL11A	上调	8.70973e-05	-0.823929	0.0139541
hsa-let-7g	下调	ATIC	上调	8.66881e-05	-0.824057	0.0139214
hsa-let-7g	下调	RAD18	上调	8.40501e-05	-0.824891	0.0137312
hsa-let-7g	下调	DTL	上调	8.22082e-05	-0.825486	0.0135766
hsa-let-7g	下调	BC010544	上调	7.88134e-05	-0.826613	0.0133169
hsa-let-7g	下调	NEK2	上调	7.77849e-05	-0.826962	0.01323
hsa-let-7g	下调	BYSL	上调	7.62022e-05	-0.827508	0.0130968
hsa-let-7g	下调	SNRPF	上调	7.08731e-05	-0.829416	0.01272
hsa-let-7g	下调	A_24_P230057	上调	6.95968e-05	-0.829891	0.012601
hsa-let-7g	下调	RFC2	上调	6.76889e-05	-0.830614	0.0124545
hsa-let-7g	下调	HSPD1	上调	6.62792e-05	-0.83116	0.0123428
hsa-let-7g	下调	ARMC10	上调	6.52113e-05	-0.831579	0.0122594
hsa-let-7g	下调	ETV4	上调	6.40325e-05	-0.83205	0.0121693
hsa-let-7g	下调	RRP9	上调	6.38749e-05	-0.832113	0.0121558
hsa-let-7g	下调	EXOSC7	上调	5.92806e-05	-0.834021	0.0117456
hsa-let-7g	下调	GRM8	上调	5.80143e-05	-0.834569	0.0116257
hsa-let-7g	下调	A_24_P204604	上调	5.64707e-05	-0.83525	0.0114839
hsa-let-7g	下调	PLK1	上调	5.61196e-05	-0.835407	0.0114453
hsa-let-7g	下调	RPS2	上调	5.57526e-05	-0.835572	0.0114117
hsa-let-7g	下调	ARID3A	上调	5.49099e-05	-0.835954	0.0113524
hsa-let-7g	下调	HS6ST2	上调	5.18305e-05	-0.837395	0.0110565
hsa-let-7g	下调	A_24_P489399	上调	5.16313e-05	-0.837491	0.0110444
hsa-let-7g	下调	DGAT2	上调	5.06413e-05	-0.837971	0.0109596
hsa-let-7g	下调	EARS2	上调	4.89258e-05	-0.838822	0.0108141
hsa-let-7g	下调	MET	上调	3.94778e-05	-0.844012	0.00983069
hsa-let-7g	下调	RAD54B	上调	3.94164e-05	-0.844049	0.00981781
hsa-let-7g	下调	KRT18	上调	3.74033e-05	-0.845289	0.00960847
hsa-let-7g	下调	A_24_P752362	上调	3.49761e-05	-0.846861	0.0093283
hsa-let-7g	下调	FANCI	上调	3.14049e-05	-0.849349	0.00892742
hsa-let-7g	下调	SCD	上调	3.11624e-05	-0.849526	0.00890008
hsa-let-7g	下调	BC002570	上调	3.07418e-05	-0.849837	0.00885535
hsa-let-7g	下调	GPT2	上调	3.06149e-05	-0.849931	0.00883427
hsa-let-7g	下调	PRC1	上调	2.81285e-05	-0.85185	0.00849984
hsa-let-7g	下调	C20orf20	上调	2.69054e-05	-0.852846	0.00837543
hsa-let-7g	下调	A_24_P307384	上调	2.45058e-05	-0.854916	0.00802204
hsa-let-7g	下调	ENC1	上调	2.42772e-05	-0.855122	0.00799461
hsa-let-7g	下调	C6orf223	上调	2.12701e-05	-0.857996	0.00758095
hsa-let-7g	下调	PPAT	上调	2.12553e-05	-0.858011	0.0075781
hsa-let-7g	下调	A_24_P187304	上调	2.1245e-05	-0.858021	0.00757573
hsa-let-7g	下调	WDR51A	上调	1.81875e-05	-0.86132	0.00706051
hsa-let-7g	下调	APLN	上调	1.69798e-05	-0.862753	0.00687249
hsa-let-7g	下调	A_24_P76142	上调	1.60153e-05	-0.86396	0.00673741
hsa-let-7g	下调	BM474343	上调	1.48384e-05	-0.865518	0.00653176
hsa-let-7g	下调	MACC1	上调	1.41746e-05	-0.866443	0.00643038
hsa-let-7g	下调	LOC284889	上调	1.20887e-05	-0.86961	0.00603978
hsa-let-7g	下调	MND1	上调	1.03398e-05	-0.872641	0.00563747
hsa-let-7g	下调	BC008759	上调	1.03201e-05	-0.872678	0.00563252
hsa-let-7g	下调	PPM1H	上调	8.40263e-06	-0.876551	0.00519479
hsa-let-7g	下调	SLC7A6	上调	5.87205e-06	-0.88301	0.00451208
hsa-let-7g	下调	EXOSC7	上调	5.82817e-06	-0.883141	0.00449161
hsa-let-7g	下调	GRPEL2	上调	5.17279e-06	-0.885209	0.00429268
hsa-let-7g	下调	ARNTL2	上调	9.44282e-08	-0.936485	0.000910355
hsa-miR-106b	上调	PDK2	下调	0.0481839	-0.500762	0.27567
hsa-miR-106b	上调	AK125313	下调	0.0480231	-0.501072	0.275241
hsa-miR-106b	上调	C20orf194	下调	0.0477629	-0.501576	0.274512
hsa-miR-106b	上调	DOCK10	下调	0.0476329	-0.501828	0.274169
hsa-miR-106b	上调	GNG7	下调	0.0474794	-0.502127	0.273784
hsa-miR-106b	上调	STARD9	下调	0.0474009	-0.50228	0.273564
hsa-miR-106b	上调	TRPM6	下调	0.0473834	-0.502314	0.273522
hsa-miR-106b	上调	THC2669541	下调	0.0472763	-0.502524	0.273264
hsa-miR-106b	上调	ANKRD6	下调	0.0471155	-0.502839	0.272844
hsa-miR-106b	上调	ADAM28	下调	0.0470891	-0.50289	0.272773
hsa-miR-106b	上调	C1orf21	下调	0.0470871	-0.502894	0.272766
hsa-miR-106b	上调	PADI2	下调	0.0468193	-0.50342	0.272047
hsa-miR-106b	上调	CPNE8	下调	0.0466599	-0.503735	0.271651
hsa-miR-106b	上调	SLC1A1	下调	0.0465399	-0.503972	0.271332
hsa-miR-106b	上调	PDE1A	下调	0.0464895	-0.504072	0.271197
hsa-miR-106b	上调	TFEC	下调	0.0464751	-0.5041	0.271154
hsa-miR-106b	上调	CES2	下调	0.0459473	-0.50515	0.269749
hsa-miR-106b	上调	NEURL	下调	0.0459222	-0.5052	0.269679
hsa-miR-106b	上调	PLAC2	下调	0.0454871	-0.506072	0.268433
hsa-miR-106b	上调	A_32_P150269	下调	0.0452516	-0.506547	0.267779
hsa-miR-106b	上调	THC2675062	下调	0.0447493	-0.507566	0.266403
hsa-miR-106b	上调	CYTSA	下调	0.0446941	-0.507679	0.266268
hsa-miR-106b	上调	KLF15	下调	0.0446392	-0.507791	0.266116
hsa-miR-106b	上调	ABCA5	下调	0.0446283	-0.507813	0.266082
hsa-miR-106b	上调	C1QB	下调	0.04439	-0.5083	0.26541
hsa-miR-106b	上调	CD3D	下调	0.0440526	-0.508994	0.264503
hsa-miR-106b	上调	TMEM130	下调	0.043504	-0.51013	0.262989
hsa-miR-106b	上调	CDC14A	下调	0.0430371	-0.511105	0.261726
hsa-miR-106b	上调	NDRG4	下调	0.0429874	-0.511209	0.261573
hsa-miR-106b	上调	KLB	下调	0.042939	-0.511311	0.261452
hsa-miR-106b	上调	ANPEP	下调	0.0428693	-0.511457	0.261234
hsa-miR-106b	上调	C1orf115	下调	0.0428506	-0.511497	0.261186
hsa-miR-106b	上调	SOX6	下调	0.0426786	-0.511859	0.260678
hsa-miR-106b	上调	FRZB	下调	0.0421341	-0.513014	0.259163
hsa-miR-106b	上调	MPEG1	下调	0.0420929	-0.513102	0.25905
hsa-miR-106b	上调	CCBE1	下调	0.0420601	-0.513172	0.258971
hsa-miR-106b	上调	ADAM33	下调	0.0420465	-0.513201	0.258938
hsa-miR-106b	上调	MPEG1	下调	0.0417185	-0.513903	0.257944
hsa-miR-106b	上调	C17orf76	下调	0.0415726	-0.514217	0.257527
hsa-miR-106b	上调	MFSD4	下调	0.0408151	-0.515859	0.255356
hsa-miR-106b	上调	PBX1	下调	0.0404234	-0.516717	0.254156
hsa-miR-106b	上调	KLF6	下调	0.0401273	-0.517369	0.253308
hsa-miR-106b	上调	GUCA2B	下调	0.0397969	-0.518102	0.252314
hsa-miR-106b	上调	MFSD4	下调	0.0396607	-0.518405	0.251902
hsa-miR-106b	上调	MUSTN1	下调	0.0395887	-0.518566	0.251698
hsa-miR-106b	上调	PDE5A	下调	0.0392572	-0.519309	0.250708
hsa-miR-106b	上调	THC2645797	下调	0.0390153	-0.519854	0.249963
hsa-miR-106b	上调	HSD11B2	下调	0.0388091	-0.52032	0.24937
hsa-miR-106b	上调	THC2613389	下调	0.038599	-0.520797	0.24876
hsa-miR-106b	上调	SLC26A2	下调	0.0385249	-0.520966	0.248541
hsa-miR-106b	上调	TMEM59	下调	0.0382205	-0.521662	0.247646
hsa-miR-106b	上调	ADAP2	下调	0.0374571	-0.523426	0.245332
hsa-miR-106b	上调	AW136683	下调	0.0371385	-0.52417	0.244381
hsa-miR-106b	上调	DAO	下调	0.0371232	-0.524206	0.244332
hsa-miR-106b	上调	UGT1A6	下调	0.0362291	-0.526321	0.241651
hsa-miR-106b	上调	GFRA2	下调	0.0361594	-0.526487	0.241436
hsa-miR-106b	上调	SMPDL3A	下调	0.036159	-0.526488	0.241435
hsa-miR-106b	上调	HMP19	下调	0.0359785	-0.526921	0.240862
hsa-miR-106b	上调	TLX2	下调	0.0356853	-0.527627	0.239911
hsa-miR-106b	上调	RUNDC2B	下调	0.0356844	-0.527629	0.23991
hsa-miR-106b	上调	MT1X	下调	0.0356005	-0.527832	0.239604
hsa-miR-106b	上调	ADAMDEC1	下调	0.0347045	-0.530021	0.236783
hsa-miR-106b	上调	AK022150	下调	0.0341862	-0.531306	0.235141
hsa-miR-106b	上调	TRPM6	下调	0.0341291	-0.531449	0.234946
hsa-miR-106b	上调	SULT1A2	下调	0.0338123	-0.532243	0.233908
hsa-miR-106b	上调	FAM150B	下调	0.0334164	-0.533243	0.232655
hsa-miR-106b	上调	LCK	下调	0.0334122	-0.533254	0.232639
hsa-miR-106b	上调	HLA-DRB3	下调	0.0333576	-0.533393	0.232459
hsa-miR-106b	上调	THC2644897	下调	0.0332501	-0.533666	0.232125
hsa-miR-106b	上调	CHRNA1	下调	0.0330997	-0.53405	0.231646
hsa-miR-106b	上调	AK021798	下调	0.0329876	-0.534337	0.231312
hsa-miR-106b	上调	A_24_P918875	下调	0.0328059	-0.534804	0.230736
hsa-miR-106b	上调	BTNL8	下调	0.0326708	-0.535152	0.230321
hsa-miR-106b	上调	LTC4S	下调	0.0326188	-0.535286	0.230153
hsa-miR-106b	上调	ZAP70	下调	0.0323631	-0.535949	0.229271
hsa-miR-106b	上调	KLK1	下调	0.032182	-0.536422	0.228648
hsa-miR-106b	上调	SCN4B	下调	0.0321058	-0.536621	0.228394
hsa-miR-106b	上调	THC2557762	下调	0.032025	-0.536832	0.22813
hsa-miR-106b	上调	P2RY8	下调	0.0320107	-0.53687	0.228072
hsa-miR-106b	上调	KLHL6	下调	0.0315862	-0.537989	0.22662
hsa-miR-106b	上调	MUDENG	下调	0.0309514	-0.539684	0.224517
hsa-miR-106b	上调	ANGPTL6	下调	0.0306406	-0.540523	0.223455
hsa-miR-106b	上调	NAAA	下调	0.030617	-0.540587	0.223366
hsa-miR-106b	上调	NBPF14	下调	0.030605	-0.540619	0.223328
hsa-miR-106b	上调	AK057576	下调	0.0304226	-0.541115	0.222656
hsa-miR-106b	上调	MYH11	下调	0.030111	-0.541968	0.22155
hsa-miR-106b	上调	DB381305	下调	0.0300681	-0.542086	0.221399
hsa-miR-106b	上调	SEMA6D	下调	0.0299653	-0.542369	0.220992
hsa-miR-106b	上调	ITGB7	下调	0.0290956	-0.544794	0.217986
hsa-miR-106b	上调	AK124941	下调	0.0289346	-0.54525	0.217429
hsa-miR-106b	上调	NCF1	下调	0.0287773	-0.545696	0.216903
hsa-miR-106b	上调	PDK4	下调	0.0286144	-0.54616	0.216342
hsa-miR-106b	上调	DACT2	下调	0.0284636	-0.546592	0.215789
hsa-miR-106b	上调	SSTR2	下调	0.0283204	-0.547003	0.21527
hsa-miR-106b	上调	BMP6	下调	0.0282532	-0.547197	0.215034
hsa-miR-106b	上调	HLA-DRB1	下调	0.0279921	-0.547952	0.214098
hsa-miR-106b	上调	AK129982	下调	0.0278482	-0.548371	0.213569
hsa-miR-106b	上调	ECM2	下调	0.0277161	-0.548757	0.213078
hsa-miR-106b	上调	IL2RG	下调	0.0275772	-0.549164	0.212606
hsa-miR-106b	上调	MYOM1	下调	0.0269988	-0.550878	0.210548
hsa-miR-106b	上调	BTNL3	下调	0.026884	-0.551221	0.210127
hsa-miR-106b	上调	MT1G	下调	0.0261848	-0.553337	0.207452
hsa-miR-106b	上调	A_32_P214565	下调	0.0260396	-0.553782	0.206914
hsa-miR-106b	上调	DPEP2	下调	0.0259943	-0.553921	0.206743
hsa-miR-106b	上调	EDN3	下调	0.0257666	-0.554623	0.205876
hsa-miR-106b	上调	PTGIS	下调	0.0255009	-0.555449	0.204772
hsa-miR-106b	上调	STMN2	下调	0.0253045	-0.556063	0.20404
hsa-miR-106b	上调	THC2596018	下调	0.0249801	-0.557086	0.20275
hsa-miR-106b	上调	A_23_P45821	下调	0.0249577	-0.557157	0.202659
hsa-miR-106b	上调	SALL2	下调	0.0249518	-0.557176	0.202632
hsa-miR-106b	上调	PPP2R2B	下调	0.0249124	-0.557301	0.202496
hsa-miR-106b	上调	BE926212	下调	0.0248931	-0.557362	0.20241
hsa-miR-106b	上调	A_23_P421323	下调	0.0248506	-0.557498	0.202249
hsa-miR-106b	上调	P2RX1	下调	0.0247688	-0.557758	0.201893
hsa-miR-106b	上调	GNA11	下调	0.0246922	-0.558003	0.201626
hsa-miR-106b	上调	N4BP2L1	下调	0.0244457	-0.558794	0.200733
hsa-miR-106b	上调	SOX10	下调	0.0242413	-0.559455	0.199968
hsa-miR-106b	上调	CNTN4	下调	0.0241853	-0.559637	0.199741
hsa-miR-106b	上调	GNRHR	下调	0.0241644	-0.559705	0.199663
hsa-miR-106b	上调	HSD17B11	下调	0.0241242	-0.559835	0.199498
hsa-miR-106b	上调	ANKRD20A2	下调	0.0240985	-0.559919	0.199388
hsa-miR-106b	上调	TSPAN3	下调	0.0239722	-0.560331	0.198871
hsa-miR-106b	上调	CSF1R	下调	0.0238421	-0.560758	0.198347
hsa-miR-106b	上调	A_24_P52168	下调	0.0237889	-0.560933	0.198148
hsa-miR-106b	上调	KCNMA1	下调	0.0237237	-0.561147	0.197903
hsa-miR-106b	上调	HLA-DRB5	下调	0.0235641	-0.561675	0.197246
hsa-miR-106b	上调	TMEM171	下调	0.0234451	-0.56207	0.196771
hsa-miR-106b	上调	HLA-DMA	下调	0.0234146	-0.562172	0.196646
hsa-miR-106b	上调	ZAP70	下调	0.023064	-0.563346	0.195243
hsa-miR-106b	上调	TMEM100	下调	0.023011	-0.563525	0.195035
hsa-miR-106b	上调	PGM1	下调	0.0228672	-0.564012	0.194465
hsa-miR-106b	上调	AK026659	下调	0.0226117	-0.564882	0.193464
hsa-miR-106b	上调	SOX10	下调	0.0226099	-0.564888	0.193455
hsa-miR-106b	上调	CR625594	下调	0.0224119	-0.565568	0.192683
hsa-miR-106b	上调	KIAA0408	下调	0.0222604	-0.566091	0.192051
hsa-miR-106b	上调	IGF1	下调	0.0214039	-0.569102	0.188474
hsa-miR-106b	上调	2011-03-01	下调	0.021195	-0.569851	0.187597
hsa-miR-106b	上调	KLRC2	下调	0.0211462	-0.570026	0.187388
hsa-miR-106b	上调	CMA1	下调	0.0206926	-0.571674	0.185554
hsa-miR-106b	上调	DST	下调	0.0206908	-0.571681	0.185547
hsa-miR-106b	上调	C17orf44	下调	0.0206645	-0.571777	0.185429
hsa-miR-106b	上调	ADAM28	下调	0.0205723	-0.572116	0.185045
hsa-miR-106b	上调	TMEM140	下调	0.0205478	-0.572206	0.184957
hsa-miR-106b	上调	THC2555234	下调	0.0201432	-0.573708	0.183249
hsa-miR-106b	上调	LTK	下调	0.0201226	-0.573785	0.183165
hsa-miR-106b	上调	AK024584	下调	0.0199638	-0.574382	0.182473
hsa-miR-106b	上调	X12544	下调	0.0199197	-0.574548	0.182263
hsa-miR-106b	上调	NPY	下调	0.0199074	-0.574594	0.182205
hsa-miR-106b	上调	LAMA1	下调	0.0198892	-0.574663	0.182126
hsa-miR-106b	上调	AKR1B10	下调	0.0198209	-0.574921	0.181826
hsa-miR-106b	上调	SNRPN	下调	0.0197872	-0.575049	0.181678
hsa-miR-106b	上调	BMP3	下调	0.0196523	-0.575562	0.181096
hsa-miR-106b	上调	RNF138	下调	0.0195236	-0.576054	0.18054
hsa-miR-106b	上调	CPNE5	下调	0.0194795	-0.576223	0.180352
hsa-miR-106b	上调	LOC284112	下调	0.019172	-0.577411	0.179081
hsa-miR-106b	上调	TMCC3	下调	0.0189151	-0.578415	0.177906
hsa-miR-106b	上调	FBLN2	下调	0.0188391	-0.578714	0.177568
hsa-miR-106b	上调	AK125313	下调	0.0188278	-0.578758	0.177523
hsa-miR-106b	上调	TP53TG3	下调	0.0187943	-0.57889	0.177373
hsa-miR-106b	上调	THC2676635	下调	0.0185559	-0.579836	0.176283
hsa-miR-106b	上调	PLCD1	下调	0.0179754	-0.582179	0.17365
hsa-miR-106b	上调	THC2731042	下调	0.0179736	-0.582186	0.17364
hsa-miR-106b	上调	RCAN2	下调	0.0179647	-0.582222	0.173601
hsa-miR-106b	上调	IGJ	下调	0.0178232	-0.582802	0.172927
hsa-miR-106b	上调	IGFBP6	下调	0.0177506	-0.583101	0.172608
hsa-miR-106b	上调	B3GALT5	下调	0.0172494	-0.585192	0.170271
hsa-miR-106b	上调	TRAF3IP3	下调	0.0170828	-0.585898	0.16952
hsa-miR-106b	上调	LOC728392	下调	0.0170783	-0.585917	0.1695
hsa-miR-106b	上调	CD79B	下调	0.0170713	-0.585947	0.169465
hsa-miR-106b	上调	KLF12	下调	0.0169404	-0.586505	0.168865
hsa-miR-106b	上调	PTPLAD2	下调	0.0168497	-0.586894	0.168435
hsa-miR-106b	上调	SHE	下调	0.0168028	-0.587096	0.168223
hsa-miR-106b	上调	ENST00000381153	下调	0.0167875	-0.587161	0.168163
hsa-miR-106b	上调	RAB3B	下调	0.016728	-0.587418	0.167874
hsa-miR-106b	上调	RGMA	下调	0.0167158	-0.587471	0.167821
hsa-miR-106b	上调	ID2	下调	0.0163157	-0.589217	0.165919
hsa-miR-106b	上调	AY358662	下调	0.0159719	-0.590744	0.164239
hsa-miR-106b	上调	ITGAL	下调	0.0157976	-0.591528	0.16338
hsa-miR-106b	上调	TCF21	下调	0.015606	-0.592398	0.162421
hsa-miR-106b	上调	CASD1	下调	0.0153585	-0.593534	0.161212
hsa-miR-106b	上调	KLRC1	下调	0.0153081	-0.593766	0.160963
hsa-miR-106b	上调	PGR	下调	0.0152853	-0.593872	0.160836
hsa-miR-106b	上调	EU154352	下调	0.0152638	-0.593972	0.160732
hsa-miR-106b	上调	C3orf70	下调	0.0152021	-0.594258	0.160417
hsa-miR-106b	上调	DOCK8	下调	0.0151904	-0.594313	0.160355
hsa-miR-106b	上调	C11orf92	下调	0.01504	-0.595016	0.159588
hsa-miR-106b	上调	STK17B	下调	0.0150186	-0.595117	0.1595
hsa-miR-106b	上调	B3GALT1	下调	0.0148782	-0.595779	0.158777
hsa-miR-106b	上调	ADRB2	下调	0.0146581	-0.596827	0.157637
hsa-miR-106b	上调	THC2520542	下调	0.0145321	-0.597432	0.156969
hsa-miR-106b	上调	MTM1	下调	0.0144169	-0.597989	0.15637
hsa-miR-106b	上调	C1QTNF3	下调	0.0143076	-0.598521	0.15582
hsa-miR-106b	上调	KLHDC1	下调	0.0141296	-0.599395	0.154874
hsa-miR-106b	上调	THC2733814	下调	0.0140793	-0.599642	0.154598
hsa-miR-106b	上调	DDX26B	下调	0.0140425	-0.599825	0.154401
hsa-miR-106b	上调	PDCD4	下调	0.0140326	-0.599873	0.15436
hsa-miR-106b	上调	JUN	下调	0.0138741	-0.600663	0.153512
hsa-miR-106b	上调	EFNA5	下调	0.0137724	-0.601173	0.152971
hsa-miR-106b	上调	HLA-DOA	下调	0.0137319	-0.601376	0.152744
hsa-miR-106b	上调	A_32_P103966	下调	0.0137285	-0.601393	0.152723
hsa-miR-106b	上调	FAM198A	下调	0.0137125	-0.601474	0.152645
hsa-miR-106b	上调	LOC572558	下调	0.0135645	-0.602224	0.151912
hsa-miR-106b	上调	AX746755	下调	0.013496	-0.602573	0.151557
hsa-miR-106b	上调	SEMA6A	下调	0.0134899	-0.602604	0.151524
hsa-miR-106b	上调	TLR3	下调	0.013407	-0.603029	0.151096
hsa-miR-106b	上调	DOCK10	下调	0.0133128	-0.603514	0.150577
hsa-miR-106b	上调	ZFYVE28	下调	0.0132267	-0.60396	0.150106
hsa-miR-106b	上调	TRAF3IP3	下调	0.0130776	-0.604737	0.149321
hsa-miR-106b	上调	ZFYVE28	下调	0.0128174	-0.60611	0.147787
hsa-miR-106b	上调	FAM129A	下调	0.0127809	-0.606305	0.147582
hsa-miR-106b	上调	AKAP7	下调	0.0127356	-0.606547	0.147349
hsa-miR-106b	上调	PCK1	下调	0.0125529	-0.607529	0.146318
hsa-miR-106b	上调	BX097190	下调	0.0124543	-0.608063	0.145778
hsa-miR-106b	上调	HECTD2	下调	0.0123863	-0.608434	0.145415
hsa-miR-106b	上调	HLA-DPA1	下调	0.0123379	-0.608699	0.145141
hsa-miR-106b	上调	KLF4	下调	0.0122758	-0.60904	0.144807
hsa-miR-106b	上调	TMEM61	下调	0.0122605	-0.609125	0.144724
hsa-miR-106b	上调	SLC22A23	下调	0.0118858	-0.611213	0.14262
hsa-miR-106b	上调	LOC344887	下调	0.0117789	-0.611819	0.142047
hsa-miR-106b	上调	AU184995	下调	0.0115745	-0.612989	0.140863
hsa-miR-106b	上调	AK057652	下调	0.0114512	-0.613702	0.14013
hsa-miR-106b	上调	TMEM140	下调	0.0113444	-0.614325	0.139517
hsa-miR-106b	上调	MPPE1	下调	0.0111473	-0.615487	0.138329
hsa-miR-106b	上调	AF052141	下调	0.0110771	-0.615905	0.137924
hsa-miR-106b	上调	SYNGR1	下调	0.0110618	-0.615996	0.137834
hsa-miR-106b	上调	KCNMA1	下调	0.0109779	-0.616498	0.137349
hsa-miR-106b	上调	ATP6V1G2	下调	0.0108476	-0.617285	0.136534
hsa-miR-106b	上调	A_23_P149270	下调	0.0107515	-0.617869	0.135959
hsa-miR-106b	上调	BG216229	下调	0.0107445	-0.617913	0.135919
hsa-miR-106b	上调	PKNOX2	下调	0.0106931	-0.618227	0.135615
hsa-miR-106b	上调	PPAP2A	下调	0.010678	-0.618319	0.135529
hsa-miR-106b	上调	SGCE	下调	0.0105785	-0.618933	0.134885
hsa-miR-106b	上调	CFH	下调	0.0105321	-0.61922	0.134606
hsa-miR-106b	上调	ARHGAP25	下调	0.0104709	-0.619601	0.13424
hsa-miR-106b	上调	DST	下调	0.0102362	-0.621077	0.132759
hsa-miR-106b	上调	CD302	下调	0.010196	-0.621333	0.132534
hsa-miR-106b	上调	BEST2	下调	0.010184	-0.621409	0.13246
hsa-miR-106b	上调	ENTPD3	下调	0.01018	-0.621435	0.132438
hsa-miR-106b	上调	AA330464	下调	0.0101775	-0.621451	0.132427
hsa-miR-106b	上调	CCL5	下调	0.0100407	-0.622328	0.131579
hsa-miR-106b	上调	HLA-DQB1	下调	0.00989468	-0.623275	0.13065
hsa-miR-106b	上调	HLA-DPB1	下调	0.00987086	-0.62343	0.130501
hsa-miR-106b	上调	KIAA1737	下调	0.00986344	-0.623478	0.130456
hsa-miR-106b	上调	THC2631465	下调	0.00984444	-0.623603	0.130339
hsa-miR-106b	上调	CD79A	下调	0.0097458	-0.624251	0.129716
hsa-miR-106b	上调	CD52	下调	0.00973068	-0.624351	0.129632
hsa-miR-106b	上调	HPGD	下调	0.00953367	-0.625663	0.12836
hsa-miR-106b	上调	RNF152	下调	0.00948794	-0.625971	0.128084
hsa-miR-106b	上调	A_24_P186354	下调	0.00946432	-0.62613	0.12794
hsa-miR-106b	上调	CHST5	下调	0.0093988	-0.626574	0.12753
hsa-miR-106b	上调	IL10RA	下调	0.00927746	-0.627402	0.126717
hsa-miR-106b	上调	LOC339524	下调	0.00927231	-0.627437	0.126681
hsa-miR-106b	上调	THC2637707	下调	0.00919767	-0.627951	0.126216
hsa-miR-106b	上调	CPM	下调	0.00912407	-0.628461	0.12575
hsa-miR-106b	上调	AGPAT9	下调	0.00911416	-0.62853	0.12569
hsa-miR-106b	上调	CBX7	下调	0.0090881	-0.628711	0.125506
hsa-miR-106b	上调	GPR133	下调	0.00899869	-0.629337	0.124923
hsa-miR-106b	上调	AK098043	下调	0.00896711	-0.629559	0.124733
hsa-miR-106b	上调	CD8A	下调	0.00881081	-0.630669	0.123653
hsa-miR-106b	上调	BQ706262	下调	0.00878202	-0.630875	0.123448
hsa-miR-106b	上调	FMO5	下调	0.00869835	-0.631476	0.122887
hsa-miR-106b	上调	BQ000605	下调	0.00864651	-0.631851	0.122553
hsa-miR-106b	上调	ENDOD1	下调	0.00848836	-0.633007	0.121522
hsa-miR-106b	上调	ACOT1	下调	0.00848683	-0.633018	0.121515
hsa-miR-106b	上调	KLHDC1	下调	0.00843706	-0.633385	0.121197
hsa-miR-106b	上调	ZNF540	下调	0.00835884	-0.633966	0.120667
hsa-miR-106b	上调	SEMA6A	下调	0.00813153	-0.635678	0.119138
hsa-miR-106b	上调	CITED2	下调	0.00798818	-0.636777	0.118144
hsa-miR-106b	上调	KIT	下调	0.00794591	-0.637104	0.117862
hsa-miR-106b	上调	ANKRD12	下调	0.00786508	-0.637734	0.11732
hsa-miR-106b	上调	HPGD	下调	0.00780581	-0.638199	0.116898
hsa-miR-106b	上调	PLSCR4	下调	0.00779129	-0.638313	0.116792
hsa-miR-106b	上调	AL834342	下调	0.00777294	-0.638458	0.116681
hsa-miR-106b	上调	DIXDC1	下调	0.00771303	-0.638932	0.116211
hsa-miR-106b	上调	Z69892	下调	0.00764206	-0.639497	0.115703
hsa-miR-106b	上调	C17orf91	下调	0.00762786	-0.639611	0.115583
hsa-miR-106b	上调	KIF13B	下调	0.0075347	-0.640361	0.114915
hsa-miR-106b	上调	METTL7A	下调	0.00752314	-0.640455	0.114814
hsa-miR-106b	上调	EPHB6	下调	0.00750324	-0.640616	0.114669
hsa-miR-106b	上调	SNCA	下调	0.0074774	-0.640826	0.114474
hsa-miR-106b	上调	PTPLAD2	下调	0.00746111	-0.640959	0.114355
hsa-miR-106b	上调	ASB2	下调	0.00745217	-0.641031	0.114278
hsa-miR-106b	上调	AW268902	下调	0.00737039	-0.641702	0.113684
hsa-miR-106b	上调	CPM	下调	0.00731846	-0.64213	0.113279
hsa-miR-106b	上调	ZNF280D	下调	0.00724811	-0.642715	0.112771
hsa-miR-106b	上调	ADH1A	下调	0.0071886	-0.643213	0.112357
hsa-miR-106b	上调	CASD1	下调	0.00718666	-0.643229	0.112343
hsa-miR-106b	上调	PLCL2	下调	0.00711992	-0.643792	0.111846
hsa-miR-106b	上调	HCLS1	下调	0.00710677	-0.643903	0.111747
hsa-miR-106b	上调	MT1B	下调	0.00710639	-0.643907	0.111746
hsa-miR-106b	上调	CMAH	下调	0.00709288	-0.644021	0.11163
hsa-miR-106b	上调	RADIL	下调	0.00705875	-0.644311	0.111369
hsa-miR-106b	上调	ARRDC4	下调	0.00702587	-0.644592	0.111124
hsa-miR-106b	上调	LY9	下调	0.00693827	-0.645345	0.110421
hsa-miR-106b	上调	VPREB3	下调	0.00686089	-0.646016	0.109793
hsa-miR-106b	上调	TNFSF12	下调	0.00680387	-0.646515	0.109325
hsa-miR-106b	上调	CDKL1	下调	0.006687	-0.647547	0.108417
hsa-miR-106b	上调	AF130091	下调	0.00665752	-0.64781	0.108189
hsa-miR-106b	上调	PRELP	下调	0.00664708	-0.647903	0.108102
hsa-miR-106b	上调	MUC2	下调	0.00659109	-0.648405	0.107676
hsa-miR-106b	上调	SIDT2	下调	0.0064751	-0.649456	0.106718
hsa-miR-106b	上调	S55736	下调	0.0064044	-0.650104	0.106126
hsa-miR-106b	上调	MAP2K4	下调	0.00631878	-0.650896	0.105435
hsa-miR-106b	上调	CFHR3	下调	0.00623955	-0.651637	0.1048
hsa-miR-106b	上调	FGFR2	下调	0.00620734	-0.651941	0.104552
hsa-miR-106b	上调	PALM	下调	0.0061666	-0.652326	0.104219
hsa-miR-106b	上调	FOLR2	下调	0.00611514	-0.652816	0.103818
hsa-miR-106b	上调	CTSG	下调	0.00603529	-0.653583	0.103114
hsa-miR-106b	上调	GPR34	下调	0.00601727	-0.653757	0.102963
hsa-miR-106b	上调	CYP4V2	下调	0.00596114	-0.654302	0.102508
hsa-miR-106b	上调	A_24_P798431	下调	0.00583995	-0.655493	0.101438
hsa-miR-106b	上调	KIAA1683	下调	0.00573911	-0.656499	0.100582
hsa-miR-106b	上调	AKAP9	下调	0.00573629	-0.656527	0.100555
hsa-miR-106b	上调	CSRNP3	下调	0.00570139	-0.656879	0.100234
hsa-miR-106b	上调	KLF12	下调	0.00563664	-0.657536	0.0996944
hsa-miR-106b	上调	C1QTNF3	下调	0.00562937	-0.65761	0.099636
hsa-miR-106b	上调	AY358241	下调	0.00559048	-0.658008	0.0993151
hsa-miR-106b	上调	AHNAK	下调	0.00546977	-0.659257	0.0982501
hsa-miR-106b	上调	SGSM1	下调	0.00544043	-0.659564	0.0979981
hsa-miR-106b	上调	BCL2	下调	0.00543681	-0.659602	0.0979673
hsa-miR-106b	上调	CAMK2D	下调	0.00537122	-0.660293	0.097385
hsa-miR-106b	上调	C7	下调	0.00521384	-0.66198	0.0960401
hsa-miR-106b	上调	GAB1	下调	0.00514892	-0.662688	0.0954588
hsa-miR-106b	上调	ACADVL	下调	0.00509977	-0.663229	0.095028
hsa-miR-106b	上调	LSP1	下调	0.00503672	-0.663928	0.0944843
hsa-miR-106b	上调	FNBP1	下调	0.00502456	-0.664064	0.0943964
hsa-miR-106b	上调	MYLK	下调	0.00498567	-0.6645	0.094042
hsa-miR-106b	上调	RARRES3	下调	0.00493358	-0.665088	0.0935592
hsa-miR-106b	上调	AIF1L	下调	0.00492631	-0.665171	0.0935022
hsa-miR-106b	上调	CD48	下调	0.00489599	-0.665516	0.0931987
hsa-miR-106b	上调	ZNF671	下调	0.00485022	-0.66604	0.0927475
hsa-miR-106b	上调	TBKBP1	下调	0.00479603	-0.666665	0.0922316
hsa-miR-106b	上调	DUSP26	下调	0.0047849	-0.666795	0.0921269
hsa-miR-106b	上调	APBB1IP	下调	0.00476038	-0.66708	0.091909
hsa-miR-106b	上调	PPM1A	下调	0.00475623	-0.667129	0.0918752
hsa-miR-106b	上调	CLEC10A	下调	0.00475033	-0.667197	0.0918051
hsa-miR-106b	上调	XKR4	下调	0.004711	-0.667659	0.0914243
hsa-miR-106b	上调	CCNG2	下调	0.00460107	-0.668964	0.0904225
hsa-miR-106b	上调	MAPK4	下调	0.00459827	-0.668998	0.0904014
hsa-miR-106b	上调	CR2	下调	0.00459692	-0.669014	0.0903905
hsa-miR-106b	上调	U25029	下调	0.00457246	-0.669308	0.0901321
hsa-miR-106b	上调	PER3	下调	0.00456928	-0.669346	0.0900998
hsa-miR-106b	上调	SLC25A23	下调	0.00455608	-0.669506	0.0899807
hsa-miR-106b	上调	KIAA0513	下调	0.0045143	-0.670013	0.0896018
hsa-miR-106b	上调	PNMA2	下调	0.00449883	-0.670201	0.0894618
hsa-miR-106b	上调	ST3GAL5	下调	0.0044712	-0.670539	0.0891805
hsa-miR-106b	上调	PJA2	下调	0.00431991	-0.672421	0.0877043
hsa-miR-106b	上调	LOC400043	下调	0.00431346	-0.672502	0.0876347
hsa-miR-106b	上调	TCF7L1	下调	0.0042762	-0.672975	0.0872409
hsa-miR-106b	上调	IL1R2	下调	0.00427539	-0.672985	0.0872306
hsa-miR-106b	上调	NBEA	下调	0.00427186	-0.67303	0.0872036
hsa-miR-106b	上调	TOX	下调	0.00424343	-0.673393	0.0869351
hsa-miR-106b	上调	FAM46A	下调	0.00420264	-0.673916	0.0865359
hsa-miR-106b	上调	MAN1C1	下调	0.0041764	-0.674256	0.0862876
hsa-miR-106b	上调	TF	下调	0.00413628	-0.674777	0.085886
hsa-miR-106b	上调	DA110513	下调	0.00407283	-0.675611	0.0852722
hsa-miR-106b	上调	ANO5	下调	0.00401001	-0.676447	0.0846395
hsa-miR-106b	上调	AQP7P2	下调	0.00398711	-0.676754	0.0843915
hsa-miR-106b	上调	LAT	下调	0.00398376	-0.676799	0.084367
hsa-miR-106b	上调	MEIS3P1	下调	0.00394059	-0.677383	0.0839109
hsa-miR-106b	上调	FLCN	下调	0.00393683	-0.677434	0.0838748
hsa-miR-106b	上调	CNRIP1	下调	0.00388483	-0.678144	0.0833225
hsa-miR-106b	上调	C1QTNF7	下调	0.00386821	-0.678373	0.0831639
hsa-miR-106b	上调	LOC100170939	下调	0.00382582	-0.67896	0.0827402
hsa-miR-106b	上调	OSBPL1A	下调	0.00382382	-0.678988	0.082718
hsa-miR-106b	上调	JUND	下调	0.0038154	-0.679105	0.0826434
hsa-miR-106b	上调	GHR	下调	0.00375615	-0.679936	0.0819973
hsa-miR-106b	上调	MMP28	下调	0.0037028	-0.680693	0.0814301
hsa-miR-106b	上调	BCHE	下调	0.00368187	-0.680992	0.0812332
hsa-miR-106b	上调	RECK	下调	0.00368022	-0.681016	0.0812161
hsa-miR-106b	上调	CRIP1	下调	0.00364867	-0.68147	0.0808774
hsa-miR-106b	上调	B3GALT4	下调	0.00364701	-0.681494	0.0808626
hsa-miR-106b	上调	FBLN1	下调	0.00361427	-0.681969	0.0805259
hsa-miR-106b	上调	ENST00000305046	下调	0.00343119	-0.68469	0.078524
hsa-miR-106b	上调	INSM1	下调	0.00340326	-0.685115	0.0781995
hsa-miR-106b	上调	CTSO	下调	0.00340187	-0.685136	0.0781933
hsa-miR-106b	上调	AHNAK	下调	0.00336057	-0.685771	0.0777476
hsa-miR-106b	上调	FAS	下调	0.00335121	-0.685915	0.0776349
hsa-miR-106b	上调	ZFPM2	下调	0.00329929	-0.686724	0.0770567
hsa-miR-106b	上调	SLC30A4	下调	0.00318539	-0.688533	0.0757703
hsa-miR-106b	上调	AX775927	下调	0.00313643	-0.689327	0.0751399
hsa-miR-106b	上调	ZEB2	下调	0.00312746	-0.689474	0.0750266
hsa-miR-106b	上调	HCFC2	下调	0.00306749	-0.690462	0.0743368
hsa-miR-106b	上调	LRRC3B	下调	0.00306633	-0.690481	0.0743219
hsa-miR-106b	上调	AIF1L	下调	0.00306243	-0.690546	0.0742899
hsa-miR-106b	上调	CCNG2	下调	0.00301409	-0.691355	0.0737191
hsa-miR-106b	上调	C1QTNF7	下调	0.00300821	-0.691454	0.0736579
hsa-miR-106b	上调	FOXN3	下调	0.00291522	-0.693044	0.072548
hsa-miR-106b	上调	XKR6	下调	0.00290687	-0.693188	0.0724477
hsa-miR-106b	上调	LPAR1	下调	0.00290437	-0.693232	0.0724238
hsa-miR-106b	上调	AL109700	下调	0.0028307	-0.694524	0.0715482
hsa-miR-106b	上调	MFAP5	下调	0.00281802	-0.694749	0.0713795
hsa-miR-106b	上调	U09197	下调	0.00272361	-0.696452	0.0701939
hsa-miR-106b	上调	RORB	下调	0.00265397	-0.697739	0.0693463
hsa-miR-106b	上调	UGT2A3	下调	0.00264022	-0.697996	0.0691834
hsa-miR-106b	上调	C14orf159	下调	0.00254156	-0.699875	0.06793
hsa-miR-106b	上调	GREM2	下调	0.00252577	-0.700181	0.0677514
hsa-miR-106b	上调	SFRP2	下调	0.00251397	-0.700411	0.0675896
hsa-miR-106b	上调	GNG7	下调	0.00247918	-0.701093	0.0671362
hsa-miR-106b	上调	RDH5	下调	0.00247785	-0.70112	0.0671227
hsa-miR-106b	上调	C6orf204	下调	0.00240133	-0.702649	0.0660746
hsa-miR-106b	上调	SFRP1	下调	0.00239137	-0.702851	0.065929
hsa-miR-106b	上调	ABCA6	下调	0.00238075	-0.703067	0.06578
hsa-miR-106b	上调	PAFAH1B1	下调	0.00236118	-0.703468	0.065512
hsa-miR-106b	上调	RGS9	下调	0.0023569	-0.703556	0.0654537
hsa-miR-106b	上调	SLC9A9	下调	0.00230454	-0.704642	0.0647516
hsa-miR-106b	上调	PCK1	下调	0.00225836	-0.705617	0.0641164
hsa-miR-106b	上调	DIRAS1	下调	0.002212	-0.706612	0.0634227
hsa-miR-106b	上调	LDHD	下调	0.0021998	-0.706876	0.063251
hsa-miR-106b	上调	SETBP1	下调	0.00219211	-0.707044	0.0631478
hsa-miR-106b	上调	WDR7	下调	0.00217408	-0.707438	0.0628907
hsa-miR-106b	上调	ROR1	下调	0.00215531	-0.707851	0.062609
hsa-miR-106b	上调	ARHGAP15	下调	0.00214292	-0.708126	0.0624288
hsa-miR-106b	上调	CCL14	下调	0.00211241	-0.708807	0.0619903
hsa-miR-106b	上调	SPARCL1	下调	0.00210809	-0.708904	0.0619334
hsa-miR-106b	上调	BM929882	下调	0.00209607	-0.709175	0.061763
hsa-miR-106b	上调	KITLG	下调	0.00206571	-0.709866	0.0613169
hsa-miR-106b	上调	MMP28	下调	0.00205119	-0.710199	0.0611098
hsa-miR-106b	上调	CPEB2	下调	0.00204151	-0.710422	0.0609653
hsa-miR-106b	上调	IKZF3	下调	0.00203462	-0.710582	0.0608806
hsa-miR-106b	上调	DOCK5	下调	0.00199771	-0.711442	0.0603317
hsa-miR-106b	上调	MDFIC	下调	0.00199707	-0.711458	0.0603213
hsa-miR-106b	上调	RTN1	下调	0.001977	-0.711931	0.0600356
hsa-miR-106b	上调	CFD	下调	0.00190963	-0.713551	0.0590515
hsa-miR-106b	上调	RCSD1	下调	0.00189298	-0.713958	0.0587956
hsa-miR-106b	上调	DPT	下调	0.00178916	-0.716567	0.0571536
hsa-miR-106b	上调	GIMAP7	下调	0.00177249	-0.716997	0.0569105
hsa-miR-106b	上调	ACADM	下调	0.00176131	-0.717287	0.0567234
hsa-miR-106b	上调	GSTM4	下调	0.00174976	-0.717589	0.0565345
hsa-miR-106b	上调	PRKCB	下调	0.00173627	-0.717943	0.0563426
hsa-miR-106b	上调	GFRA1	下调	0.00172166	-0.718329	0.0561214
hsa-miR-106b	上调	SEMA3E	下调	0.0016911	-0.719146	0.0556114
hsa-miR-106b	上调	ANTXR2	下调	0.0016121	-0.721313	0.0543516
hsa-miR-106b	上调	CCDC80	下调	0.00156864	-0.722543	0.0536237
hsa-miR-106b	上调	NR3C1	下调	0.00156145	-0.722749	0.0535258
hsa-miR-106b	上调	SLIT3	下调	0.00150748	-0.724322	0.0526064
hsa-miR-106b	上调	NAP1L2	下调	0.00150711	-0.724333	0.0526008
hsa-miR-106b	上调	FAM107A	下调	0.0015021	-0.724481	0.0525283
hsa-miR-106b	上调	RAB37	下调	0.00149046	-0.724827	0.0523316
hsa-miR-106b	上调	CD1C	下调	0.00148675	-0.724938	0.0522683
hsa-miR-106b	上调	MBNL3	下调	0.0014808	-0.725116	0.0521718
hsa-miR-106b	上调	SSBP2	下调	0.0014761	-0.725257	0.0520957
hsa-miR-106b	上调	PINK1	下调	0.00143209	-0.726597	0.0513435
hsa-miR-106b	上调	ITPR1	下调	0.00129701	-0.730929	0.0490428
hsa-miR-106b	上调	CILP	下调	0.00118486	-0.734816	0.0470041
hsa-miR-106b	上调	MT1X	下调	0.00117189	-0.735284	0.0467808
hsa-miR-106b	上调	KRT24	下调	0.00112527	-0.737004	0.0458637
hsa-miR-106b	上调	SPIB	下调	0.00112369	-0.737064	0.045832
hsa-miR-106b	上调	CAMK2D	下调	0.00112194	-0.737129	0.0458014
hsa-miR-106b	上调	ZMYND12	下调	0.00111758	-0.737294	0.0457085
hsa-miR-106b	上调	DENND4A	下调	0.00109575	-0.738124	0.0452698
hsa-miR-106b	上调	FAM107A	下调	0.00100472	-0.741739	0.0434099
hsa-miR-106b	上调	CHRDL1	下调	0.000955728	-0.743797	0.0423449
hsa-miR-106b	上调	PTP4A1	下调	0.000913456	-0.745644	0.0414346
hsa-miR-106b	上调	FIGF	下调	0.000884839	-0.746934	0.040831
hsa-miR-106b	上调	AK125162	下调	0.000877663	-0.747263	0.0406615
hsa-miR-106b	上调	FLI1	下调	0.000874548	-0.747406	0.0405877
hsa-miR-106b	上调	PI16	下调	0.00086609	-0.747798	0.0404082
hsa-miR-106b	上调	NP113399	下调	0.000835273	-0.749252	0.039711
hsa-miR-106b	上调	ID2	下调	0.000788461	-0.751547	0.0384873
hsa-miR-106b	上调	ANGPTL1	下调	0.000780795	-0.751933	0.0383398
hsa-miR-106b	上调	AKR1C1	下调	0.000705649	-0.755896	0.0365817
hsa-miR-106b	上调	THC2617409	下调	0.000700303	-0.756191	0.0364392
hsa-miR-106b	上调	DPYD	下调	0.000688092	-0.756871	0.0361275
hsa-miR-106b	上调	IL6ST	下调	0.000659566	-0.758501	0.035391
hsa-miR-106b	上调	STAB2	下调	0.000643511	-0.759443	0.0349712
hsa-miR-106b	上调	SETBP1	下调	0.000641438	-0.759566	0.0349144
hsa-miR-106b	上调	ARHGAP24	下调	0.000591329	-0.762647	0.0335582
hsa-miR-106b	上调	PDE6B	下调	0.000575163	-0.763687	0.0330909
hsa-miR-106b	上调	GIMAP6	下调	0.000574895	-0.763704	0.0330867
hsa-miR-106b	上调	C16orf89	下调	0.000535113	-0.766371	0.0319757
hsa-miR-106b	上调	CXCL12	下调	0.000530868	-0.766665	0.0318588
hsa-miR-106b	上调	AHNAK	下调	0.000498699	-0.768958	0.0310024
hsa-miR-106b	上调	CNR1	下调	0.000497435	-0.769051	0.0309557
hsa-miR-106b	上调	DMRTA1	下调	0.000469251	-0.771167	0.030117
hsa-miR-106b	上调	AJ227863	下调	0.000459652	-0.771912	0.0298103
hsa-miR-106b	上调	MAOB	下调	0.000444433	-0.773119	0.0293291
hsa-miR-106b	上调	CYBRD1	下调	0.000388689	-0.777855	0.0275637
hsa-miR-106b	上调	ANGPTL7	下调	0.000381707	-0.778487	0.027332
hsa-miR-106b	上调	ROR1	下调	0.000371375	-0.77944	0.0269714
hsa-miR-106b	上调	FABP4	下调	0.000363122	-0.780217	0.0267111
hsa-miR-106b	上调	SLAIN1	下调	0.000355801	-0.780919	0.0264396
hsa-miR-106b	上调	ABCA6	下调	0.000331109	-0.783377	0.0255424
hsa-miR-106b	上调	FOS	下调	0.000330846	-0.783404	0.0255313
hsa-miR-106b	上调	IL6ST	下调	0.000320227	-0.784509	0.02515
hsa-miR-106b	上调	CRTAM	下调	0.000289516	-0.787884	0.0240228
hsa-miR-106b	上调	ITM2A	下调	0.000286458	-0.788236	0.0239028
hsa-miR-106b	上调	ZNF655	下调	0.000284283	-0.788488	0.0238103
hsa-miR-106b	上调	BX648591	下调	0.000278418	-0.789177	0.0235926
hsa-miR-106b	上调	YPEL5	下调	0.000271213	-0.790039	0.023281
hsa-miR-106b	上调	PCOLCE2	下调	0.000161939	-0.806235	0.0184524
hsa-miR-106b	上调	EFEMP1	下调	0.000135656	-0.811477	0.0170582
hsa-miR-106b	上调	THC2642694	下调	0.000131218	-0.812444	0.0167991
hsa-miR-106b	上调	TACC1	下调	9.4663e-05	-0.821658	0.0144646
hsa-miR-106b	上调	KCTD1	下调	5.13432e-05	-0.83763	0.0110159
hsa-miR-106b	上调	PLCXD3	下调	5.1253e-05	-0.837674	0.0110063
hsa-miR-106b	上调	TTR	下调	5.12905e-06	-0.885355	0.00428262
hsa-miR-10b	下调	RTEL1	上调	0.0444268	-0.508225	0.265503
hsa-miR-10b	下调	PIGW	上调	0.0424074	-0.512433	0.25994
hsa-miR-10b	下调	DSCR6	上调	0.0410769	-0.515289	0.256076
hsa-miR-10b	下调	THC2660273	上调	0.0406799	-0.516154	0.254938
hsa-miR-10b	下调	PPAPDC1A	上调	0.0360648	-0.526714	0.241147
hsa-miR-10b	下调	TMPRSS13	上调	0.0353296	-0.528489	0.238768
hsa-miR-10b	下调	GABRE	上调	0.0349304	-0.529465	0.237522
hsa-miR-10b	下调	ZNRF3	上调	0.0346351	-0.530192	0.236559
hsa-miR-10b	下调	AA878126	上调	0.0335505	-0.532903	0.23307
hsa-miR-10b	下调	THC2677037	上调	0.0333748	-0.533349	0.232517
hsa-miR-10b	下调	PGC	上调	0.0325217	-0.535538	0.229815
hsa-miR-10b	下调	THC2649796	上调	0.0318272	-0.537352	0.227441
hsa-miR-10b	下调	C4BPB	上调	0.031209	-0.538993	0.225366
hsa-miR-10b	下调	SFRP4	上调	0.0309519	-0.539682	0.224519
hsa-miR-10b	下调	HSD11B1	上调	0.0296482	-0.543247	0.219882
hsa-miR-10b	下调	HEYL	上调	0.0274311	-0.549595	0.21205
hsa-miR-10b	下调	ATP6V1C2	上调	0.0269796	-0.550935	0.210468
hsa-miR-10b	下调	MLXIPL	上调	0.0262182	-0.553235	0.207572
hsa-miR-10b	下调	SFTA2	上调	0.0247869	-0.5577	0.201964
hsa-miR-10b	下调	CXCL10	上调	0.0240319	-0.560136	0.19913
hsa-miR-10b	下调	LOC100130967	上调	0.0239719	-0.560332	0.19887
hsa-miR-10b	下调	ARHGAP8	上调	0.0237716	-0.560989	0.198086
hsa-miR-10b	下调	UBD	上调	0.0234781	-0.56196	0.196899
hsa-miR-10b	下调	U88048	上调	0.0232663	-0.562667	0.196048
hsa-miR-10b	下调	JAG2	上调	0.0232138	-0.562843	0.195847
hsa-miR-10b	下调	ABCC2	上调	0.0227068	-0.564557	0.193858
hsa-miR-10b	下调	KRT6B	上调	0.0222502	-0.566126	0.192015
hsa-miR-10b	下调	IGF2BP1	上调	0.0218576	-0.567496	0.190365
hsa-miR-10b	下调	MAP7D2	上调	0.0202114	-0.573454	0.183538
hsa-miR-10b	下调	AK026140	上调	0.0199208	-0.574544	0.18227
hsa-miR-10b	下调	CHI3L1	上调	0.0198195	-0.574927	0.181818
hsa-miR-10b	下调	SLC6A4	上调	0.0197867	-0.575051	0.181677
hsa-miR-10b	下调	PLA2G16	上调	0.0193555	-0.5767	0.17983
hsa-miR-10b	下调	PMEPA1	上调	0.0190438	-0.57791	0.178487
hsa-miR-10b	下调	MLXIPL	上调	0.0190028	-0.578071	0.178294
hsa-miR-10b	下调	SOD2	上调	0.018994	-0.578105	0.178255
hsa-miR-10b	下调	RLN2	上调	0.0187427	-0.579094	0.177143
hsa-miR-10b	下调	SLC25A15	上调	0.0169439	-0.58649	0.168882
hsa-miR-10b	下调	A_24_P477048	上调	0.0167571	-0.587292	0.168016
hsa-miR-10b	下调	A_24_P913576	上调	0.0165525	-0.58818	0.167082
hsa-miR-10b	下调	GZMB	上调	0.0164238	-0.588742	0.166477
hsa-miR-10b	下调	AGT	上调	0.0162028	-0.589715	0.165388
hsa-miR-10b	下调	SNRPB2	上调	0.0157081	-0.591933	0.162929
hsa-miR-10b	下调	SPATA17	上调	0.015587	-0.592484	0.162341
hsa-miR-10b	下调	COL10A1	上调	0.0147799	-0.596246	0.158283
hsa-miR-10b	下调	CXorf15	上调	0.0146068	-0.597073	0.157378
hsa-miR-10b	下调	TREM1	上调	0.0144289	-0.597931	0.156423
hsa-miR-10b	下调	MMP11	上调	0.0142377	-0.598863	0.155464
hsa-miR-10b	下调	BQ934520	上调	0.0139849	-0.60011	0.154115
hsa-miR-10b	下调	SPNS2	上调	0.0129923	-0.605185	0.148844
hsa-miR-10b	下调	RPL27A	上调	0.0129726	-0.605289	0.148705
hsa-miR-10b	下调	FPR1	上调	0.0127978	-0.606214	0.147683
hsa-miR-10b	下调	INHBB	上调	0.0126955	-0.606761	0.147131
hsa-miR-10b	下调	IL23A	上调	0.0126142	-0.607198	0.146692
hsa-miR-10b	下调	SPP1	上调	0.0123594	-0.608581	0.145265
hsa-miR-10b	下调	ANKRD5	上调	0.0123428	-0.608672	0.145171
hsa-miR-10b	下调	BX107298	上调	0.012067	-0.610197	0.143634
hsa-miR-10b	下调	RUNX1	上调	0.0118365	-0.611492	0.142366
hsa-miR-10b	下调	PLAU	上调	0.0117896	-0.611758	0.142116
hsa-miR-10b	下调	OLFM4	上调	0.0106704	-0.618366	0.135474
hsa-miR-10b	下调	THC2533465	上调	0.0105148	-0.619327	0.134508
hsa-miR-10b	下调	CDC25B	上调	0.010285	-0.620768	0.133079
hsa-miR-10b	下调	A_24_P315405	上调	0.00997511	-0.622752	0.131174
hsa-miR-10b	下调	ATAD5	上调	0.00894906	-0.629687	0.124605
hsa-miR-10b	下调	A_24_P916853	上调	0.00878282	-0.630869	0.123454
hsa-miR-10b	下调	PSPH	上调	0.00871164	-0.63138	0.122968
hsa-miR-10b	下调	SNTB1	上调	0.00845088	-0.633283	0.121294
hsa-miR-10b	下调	POP1	上调	0.00838032	-0.633806	0.120827
hsa-miR-10b	下调	THC2537217	上调	0.00813369	-0.635662	0.119145
hsa-miR-10b	下调	CYP27B1	上调	0.00809611	-0.635948	0.118903
hsa-miR-10b	下调	HMGB1	上调	0.00718214	-0.643267	0.112307
hsa-miR-10b	下调	IL6	上调	0.0071281	-0.643723	0.111908
hsa-miR-10b	下调	MFAP2	上调	0.0068827	-0.645826	0.10996
hsa-miR-10b	下调	NEK6	上调	0.00682149	-0.64636	0.109455
hsa-miR-10b	下调	TOP1MT	上调	0.00680591	-0.646497	0.109343
hsa-miR-10b	下调	C2orf27A	上调	0.00671187	-0.647326	0.108609
hsa-miR-10b	下调	A_24_P592591	上调	0.00665028	-0.647874	0.108126
hsa-miR-10b	下调	C13orf18	上调	0.00658509	-0.648459	0.107618
hsa-miR-10b	下调	THC2624002	上调	0.00647892	-0.649421	0.10675
hsa-miR-10b	下调	MMP3	上调	0.00647817	-0.649428	0.106749
hsa-miR-10b	下调	EIF2S2	上调	0.00622192	-0.651803	0.104671
hsa-miR-10b	下调	SYAP1	上调	0.00619996	-0.65201	0.104493
hsa-miR-10b	下调	KDELC1	上调	0.00616316	-0.652359	0.104193
hsa-miR-10b	下调	RNFT2	上调	0.00615221	-0.652463	0.104119
hsa-miR-10b	下调	SCML1	上调	0.00605106	-0.653431	0.103231
hsa-miR-10b	下调	DIAPH3	上调	0.00592689	-0.654636	0.102221
hsa-miR-10b	下调	AK027294	上调	0.00590418	-0.654859	0.102027
hsa-miR-10b	下调	DIO2	上调	0.00566073	-0.657291	0.0998899
hsa-miR-10b	下调	PSMA7	上调	0.0055524	-0.6584	0.098979
hsa-miR-10b	下调	CTTNBP2	上调	0.00548512	-0.659097	0.0983788
hsa-miR-10b	下调	NAMPT	上调	0.00543932	-0.659576	0.0979917
hsa-miR-10b	下调	COL4A1	上调	0.00514631	-0.662717	0.095433
hsa-miR-10b	下调	OSBPL3	上调	0.00500477	-0.664286	0.0942147
hsa-miR-10b	下调	KNTC1	上调	0.00498989	-0.664453	0.0940882
hsa-miR-10b	下调	UNC5CL	上调	0.00496639	-0.664717	0.0938793
hsa-miR-10b	下调	SULT2B1	上调	0.00471497	-0.667612	0.0914684
hsa-miR-10b	下调	UTP18	上调	0.00465218	-0.668354	0.0908729
hsa-miR-10b	下调	PYCRL	上调	0.0046383	-0.668519	0.0907383
hsa-miR-10b	下调	C8orf51	上调	0.00456629	-0.669383	0.0900766
hsa-miR-10b	下调	LRRC20	上调	0.00445362	-0.670755	0.0890142
hsa-miR-10b	下调	COL11A1	上调	0.00443669	-0.670964	0.0888411
hsa-miR-10b	下调	EPHX4	上调	0.00425523	-0.673242	0.0870434
hsa-miR-10b	下调	MCM8	上调	0.00411617	-0.675041	0.0856703
hsa-miR-10b	下调	F2RL2	上调	0.0040531	-0.675873	0.0850906
hsa-miR-10b	下调	YDJC	上调	0.00401936	-0.676322	0.0847241
hsa-miR-10b	下调	CDH11	上调	0.00393744	-0.677426	0.083883
hsa-miR-10b	下调	A_24_P868905	上调	0.00389971	-0.67794	0.0834797
hsa-miR-10b	下调	DNMT3B	上调	0.00388238	-0.678178	0.0833048
hsa-miR-10b	下调	ETS2	上调	0.00384382	-0.67871	0.0829265
hsa-miR-10b	下调	EXO1	上调	0.00378881	-0.679477	0.0823774
hsa-miR-10b	下调	S100A12	上调	0.00368144	-0.680999	0.0812282
hsa-miR-10b	下调	GRHL3	上调	0.00365046	-0.681444	0.0809007
hsa-miR-10b	下调	TBC1D16	上调	0.00357883	-0.682487	0.080114
hsa-miR-10b	下调	KCNJ15	上调	0.00353604	-0.683118	0.079678
hsa-miR-10b	下调	ANXA9	上调	0.00353238	-0.683172	0.0796289
hsa-miR-10b	下调	THC2692419	上调	0.00351709	-0.683399	0.0794641
hsa-miR-10b	下调	ICAM1	上调	0.00337139	-0.685604	0.0778639
hsa-miR-10b	下调	MCTS1	上调	0.00326588	-0.687249	0.0766563
hsa-miR-10b	下调	RANBP17	上调	0.00321665	-0.688031	0.0761321
hsa-miR-10b	下调	LAGE3	上调	0.00320562	-0.688208	0.0760017
hsa-miR-10b	下调	TROAP	上调	0.00317216	-0.688747	0.0756133
hsa-miR-10b	下调	IL1B	上调	0.00313661	-0.689324	0.0751433
hsa-miR-10b	下调	CCDC113	上调	0.00312532	-0.689508	0.0750073
hsa-miR-10b	下调	PTPN3	上调	0.00303391	-0.691022	0.0739465
hsa-miR-10b	下调	LOC729680	上调	0.00297171	-0.692073	0.073215
hsa-miR-10b	下调	DTD1	上调	0.00292447	-0.692884	0.0726612
hsa-miR-10b	下调	AW377662	上调	0.00280962	-0.694899	0.0712752
hsa-miR-10b	下调	SLC6A6	上调	0.00278647	-0.695313	0.070992
hsa-miR-10b	下调	DHRS2	上调	0.00275109	-0.695952	0.0705453
hsa-miR-10b	下调	LOXL2	上调	0.00273214	-0.696296	0.0702946
hsa-miR-10b	下调	WNT5A	上调	0.00262868	-0.698213	0.069025
hsa-miR-10b	下调	CXCL2	上调	0.00261805	-0.698413	0.068903
hsa-miR-10b	下调	SPARC	上调	0.00258775	-0.698988	0.0685282
hsa-miR-10b	下调	ACAN	上调	0.00258374	-0.699065	0.0684788
hsa-miR-10b	下调	MSX2	上调	0.00256484	-0.699426	0.0682415
hsa-miR-10b	下调	PRPS1L1	上调	0.00254644	-0.699781	0.0679988
hsa-miR-10b	下调	CD44	上调	0.00251631	-0.700365	0.0676226
hsa-miR-10b	下调	UGGT1	上调	0.00250229	-0.700639	0.0674456
hsa-miR-10b	下调	THBS2	上调	0.00245237	-0.701625	0.0667438
hsa-miR-10b	下调	FANCA	上调	0.00244378	-0.701796	0.0666281
hsa-miR-10b	下调	SERPINH1	上调	0.00237433	-0.703199	0.0656963
hsa-miR-10b	下调	MMP7	上调	0.00236445	-0.703401	0.065556
hsa-miR-10b	下调	FARP1	上调	0.00235274	-0.703641	0.0653956
hsa-miR-10b	下调	CDCA2	上调	0.00233283	-0.704053	0.065142
hsa-miR-10b	下调	PDXK	上调	0.00232033	-0.704312	0.0649671
hsa-miR-10b	下调	PFDN6	上调	0.00230211	-0.704693	0.0647164
hsa-miR-10b	下调	BC015977	上调	0.00230045	-0.704728	0.0646868
hsa-miR-10b	下调	AW444553	上调	0.00222416	-0.706349	0.0636067
hsa-miR-10b	下调	DUSP14	上调	0.00213076	-0.708396	0.0622581
hsa-miR-10b	下调	MIR17HG	上调	0.00211782	-0.708686	0.0620666
hsa-miR-10b	下调	DEPDC1	上调	0.00210964	-0.708869	0.0619512
hsa-miR-10b	下调	DNAH14	上调	0.00208195	-0.709495	0.0615572
hsa-miR-10b	下调	SRXN1	上调	0.00203883	-0.710484	0.0609322
hsa-miR-10b	下调	RUNX1	上调	0.00196978	-0.712103	0.0599436
hsa-miR-10b	下调	POP1	上调	0.00192246	-0.713239	0.0592535
hsa-miR-10b	下调	ESCO2	上调	0.00186224	-0.714718	0.058296
hsa-miR-10b	下调	BE467780	上调	0.00171952	-0.718386	0.0560861
hsa-miR-10b	下调	CTPS	上调	0.00171416	-0.718529	0.0560046
hsa-miR-10b	下调	A_24_P67494	上调	0.00166039	-0.719979	0.0551136
hsa-miR-10b	下调	ZNF695	上调	0.00164946	-0.720278	0.0549357
hsa-miR-10b	下调	CDCA8	上调	0.0016328	-0.720737	0.0546536
[truncated: 15,362 more rows]
