# Supplementary material for: Identifying MicroRNA-mRNA regulatory network in colorectal cancer by a combination of expression profile and bioinformatics analysis
Source: BMC Syst Biol. 2012 Jun 15;6:68. doi: 10.1186/1752-0509-6-68 (PMC3418553; doi:10.1186/1752-0509-6-68)
Supplement: Additional file 4 — Target mRNAs of up-regulated miRNAs [file 1752-0509-6-68-S4.xls]

## Sheet: additional file 4
Additional file 4-Target mRNAs of up-regulated miRNAs.
miRNA	miRNA expression level	Gene	mRNA expression level	Pvalue	Pearson_Correlation	FDR
hsa-miR-17	up	NBEA	down	0.00289653	-0.693368	0.0723243
hsa-miR-17	up	ZFPM2	down	0.011523	-0.613286	0.140561
hsa-miR-19a	up	ANKRD12	down	0.00293851	-0.692642	0.0728145
hsa-miR-19a	up	CBX7	down	0.0207886	-0.571323	0.18595
hsa-miR-19a	up	CNR1	down	0.0019907	-0.711607	0.0602302
hsa-miR-19a	up	DOCK5	down	0.00287999	-0.693657	0.0721238
hsa-miR-19a	up	FAM46A	down	0.02227	-0.566058	0.192092
hsa-miR-19a	up	KLF12	down	0.00821486	-0.635046	0.173413
hsa-miR-19a	up	LPP	down	0.0198593	-0.574776	0.181999
hsa-miR-19a	up	NBEA	down	0.0102979	-0.620687	0.133159
hsa-miR-19a	up	PDE5A	down	0.0172966	-0.584994	0.170476
hsa-miR-19a	up	ST3GAL5	down	0.00360263	-0.682139	0.0804052
hsa-miR-19a	up	ZFPM2	down	0.00383973	-0.678767	0.140561
hsa-miR-20a	up	HECTD2	down	0.0139096	-0.600485	0.153708
hsa-miR-20a	up	PLCXD3	down	4.06e-05	-0.843373	0.00995403
hsa-miR-20a	up	TMEM100	down	0.000166673	-0.805367	0.0186992
hsa-miR-20a	up	TMEM133	down	0.0366353	-0.525355	0.242863
hsa-miR-21	up	FAM46A	down	0.00271492	-0.696611	0.070102
hsa-miR-21	up	MATN2	down	0.0349368	-0.529449	0.237531
hsa-miR-21	up	RECK	down	0.00145502	-0.725895	0.0517519
hsa-miR-21	up	THRB	down	0.0250854	-0.556753	0.203132
hsa-miR-223	up	FAM46A	down	0.0235526	-0.561713	0.197207
hsa-miR-223	up	SNCA	down	0.00304677	-0.690807	0.0740922
hsa-miR-224	up	ANKRD12	down	2.77e-06	-0.895401	0.0033512
hsa-miR-224	up	CBX7	down	2.11e-05	-0.858215	0.00755154
hsa-miR-224	up	CHP2	down	0.00447	-0.670554	0.0891671
hsa-miR-224	up	PJA2	down	1.51e-06	-0.904411	0.00267675
hsa-miR-224	up	SFRP2	down	0.0318147	-0.537385	0.227402
hsa-miR-25	up	CRTAM	down	0.00449618	-0.670233	0.0894308
hsa-miR-25	up	DOCK5	down	2.72e-05	-0.852577	0.00841846
hsa-miR-25	up	MAP2K4	down	0.000119532	-0.815128	0.0160792
hsa-miR-27a	up	FOXN3	down	0.0404089	-0.516749	0.254112
hsa-miR-27a	up	SFRP1	down	0.0419119	-0.513489	0.258516
hsa-miR-27a	up	STAB2	down	0.0348654	-0.529624	0.237301
hsa-miR-29a	up	FOS	down	0.00449983	-0.670189	0.0894711
hsa-miR-29a	up	KLF4	down	0.0228159	-0.564186	0.194264
hsa-miR-29a	up	MAP2K4	down	0.00719435	-0.643165	0.11239
hsa-miR-29a	up	PALM	down	0.0171021	-0.585816	0.16961
hsa-miR-29a	up	RNF138	down	0.00669134	-0.647508	0.10846
hsa-miR-29a	up	SIDT2	down	0.00358378	-0.682414	0.0801693
hsa-miR-29a	up	TACC1	down	0.000396317	-0.777175	0.027825
hsa-miR-29a	up	XKR4	down	0.00413273	-0.674824	0.0858403
hsa-miR-29b	up	CNR1	down	0.0136115	-0.601985	0.152159
hsa-miR-29b	up	PER3	down	0.0077799	-0.638403	0.116716
hsa-miR-29b	up	XKR6	down	0.000194299	-0.800675	0.0200112
hsa-miR-424	up	CDC14A	down	0.00401762	-0.676345	0.0847016
hsa-miR-7	up	ANKRD12	down	0.000364956	-0.780043	0.0267897
hsa-miR-7	up	CAMK2D	down	7.3e-05	-0.828629	0.0128831
hsa-miR-7	up	DIRAS1	down	0.00027488	-0.789598	0.0234321
hsa-miR-7	up	FOXN3	down	0.00602789	-0.653654	0.103059
hsa-miR-7	up	KLF12	down	0.00794259	-0.63713	0.0754891
hsa-miR-7	up	KLF4	down	0.00087943	-0.747182	0.0407044
hsa-miR-7	up	SNCA	down	0.00415221	-0.67457	0.0860535
hsa-miR-93	up	PAFAH1B1	down	3.15e-05	-0.849287	0.00893485
hsa-miR-96	up	ARHGAP24	down	0.000904407	-0.746048	0.0412579
hsa-miR-96	up	PTP4A1	down	0.00101402	-0.741358	0.0435853
hsa-miR-96	up	TOX	down	4.29e-05	-0.842021	0.0101984
