# Supplementary material for: Identifying MicroRNA-mRNA regulatory network in colorectal cancer by a combination of expression profile and bioinformatics analysis
Source: BMC Syst Biol. 2012 Jun 15;6:68. doi: 10.1186/1752-0509-6-68 (PMC3418553; doi:10.1186/1752-0509-6-68)
Supplement: Additional file 5 — Target mRNAs of down-regulated miRNAs [file 1752-0509-6-68-S5.xls]

## Sheet: additional file 5
Additional file 5-Target mRNAs of down-regulated miRNAs.
miRNA	miRNA expression level	Gene	mRNA expression level	Pvalue	Pearson_Correlation	FDR
hsa-let-7g	down	AEN	up	9.75e-05	-0.820838	0.0146564
hsa-miR-10b	down	KIAA1549	up	1.16e-06	-0.908091	0.00243428
hsa-miR-145	down	ANGPT2	up	0.0406166	-0.516293	0.254744
hsa-miR-145	down	ESCO2	up	0.00159003	-0.721935	0.053965
hsa-miR-145	down	ETS2	up	0.00719673	-0.643145	0.112403
hsa-miR-186	down	ABCC1	up	0.00813995	-0.635614	0.119195
hsa-miR-186	down	PMEPA1	up	0.035738	-0.5275	0.240076
hsa-miR-186	down	SCD	up	0.00431622	-0.672468	0.0876632
hsa-miR-186	down	SLC12A2	up	0.00970247	-0.624537	0.129445
hsa-miR-186	down	WNT5A	up	0.00110341	-0.737831	0.0454154
hsa-miR-30a	down	ARID3A	up	0.00257838	-0.699167	0.0684243
hsa-miR-320b	down	TPD52L2	up	0.0283096	-0.547034	0.215227
hsa-miR-342-3p	down	LRP8	up	0.00117012	-0.735348	0.0467433
hsa-miR-342-3p	down	MEX3A	up	0.00584319	-0.655461	0.139589
hsa-miR-497	down	CDC25A	up	2.38e-05	-0.855565	0.00802204
