# Supplementary material for: Identifying MicroRNA-mRNA regulatory network in colorectal cancer by a combination of expression profile and bioinformatics analysis
Source: BMC Syst Biol. 2012 Jun 15;6:68. doi: 10.1186/1752-0509-6-68 (PMC3418553; doi:10.1186/1752-0509-6-68)
Supplement: Additional file 6 — Significantly enriched GO biological processes [file 1752-0509-6-68-S6.xls]

## Sheet: additional file 6
Additional file 6-Significantly enriched GO biological processes.
Category	Term	Count	Genes	Fold Enrichment	PValue	FDR
GOTERM_BP_FAT	GO:0001568~blood vessel development	5	RECK, ZFPM2, STAB2, ARHGAP24, ANGPT2	6.13515	0.00807834	11.4864
GOTERM_BP_FAT	GO:0001944~vasculature development	5	RECK, ZFPM2, STAB2, ARHGAP24, ANGPT2	5.98849	0.00878025	12.4239
GOTERM_BP_FAT	GO:0016055~Wnt receptor signaling pathway	4	WNT5A, SFRP1, SFRP2, RNF138	9.04127	0.00917096	12.9418
GOTERM_BP_FAT	GO:0033554~cellular response to stress	7	WNT5A, FOS, AEN, SNCA, MAP2K4, ESCO2, FOXN3	3.71794	0.00953608	13.4231
GOTERM_BP_FAT	GO:0021819~layer formation in the cerebral cortex	2	LRP8, PAFAH1B1	200.415	0.00972655	13.6732
GOTERM_BP_FAT	GO:0007049~cell cycle	8	CDC14A, PTP4A1, CAMK2D, PAFAH1B1, TACC1, ESCO2, FOXN3, CDC25A	3.0992	0.0118996	16.4793
GOTERM_BP_FAT	GO:0021801~cerebral cortex radial glia guided migration	2	LRP8, PAFAH1B1	150.311	0.0129481	17.8027
GOTERM_BP_FAT	GO:0045893~positive regulation of transcription, DNA-dependent	6	FOS, KLF12, THRB, ETS2, ZFPM2, KLF4	3.78141	0.0186982	24.7184
GOTERM_BP_FAT	GO:0051254~positive regulation of RNA metabolic process	6	FOS, KLF12, THRB, ETS2, ZFPM2, KLF4	3.74997	0.0193137	25.4256
GOTERM_BP_FAT	GO:0045934~negative regulation of nucleobase, nucleoside, nucleotide and nucleic acid metabolic process	6	PALM, KLF12, THRB, ZFPM2, FOXN3, KLF4	3.52292	0.0245439	31.1896
GOTERM_BP_FAT	GO:0021799~cerebral cortex radially oriented cell migration	2	LRP8, PAFAH1B1	75.1556	0.0257324	32.44
GOTERM_BP_FAT	GO:0051172~negative regulation of nitrogen compound metabolic process	6	PALM, KLF12, THRB, ZFPM2, FOXN3, KLF4	3.4754	0.0258407	32.5529
GOTERM_BP_FAT	GO:0048514~blood vessel morphogenesis	4	ZFPM2, STAB2, ARHGAP24, ANGPT2	5.699	0.0310169	37.7474
GOTERM_BP_FAT	GO:0045944~positive regulation of transcription from RNA polymerase II promoter	5	FOS, KLF12, THRB, ZFPM2, KLF4	4.05151	0.0319232	38.6175
GOTERM_BP_FAT	GO:0031327~negative regulation of cellular biosynthetic process	6	PALM, KLF12, THRB, ZFPM2, FOXN3, KLF4	3.21521	0.0345538	41.0793
GOTERM_BP_FAT	GO:0045941~positive regulation of transcription	6	FOS, KLF12, THRB, ETS2, ZFPM2, KLF4	3.19811	0.0352387	41.7049
GOTERM_BP_FAT	GO:0009890~negative regulation of biosynthetic process	6	PALM, KLF12, THRB, ZFPM2, FOXN3, KLF4	3.14788	0.0373444	43.5899
GOTERM_BP_FAT	GO:0010628~positive regulation of gene expression	6	FOS, KLF12, THRB, ETS2, ZFPM2, KLF4	3.10453	0.0392808	45.2729
GOTERM_BP_FAT	GO:0051329~interphase of mitotic cell cycle	3	CAMK2D, FOXN3, CDC25A	8.75599	0.044152	49.3017
GOTERM_BP_FAT	GO:0021795~cerebral cortex cell migration	2	LRP8, PAFAH1B1	42.946	0.0446059	49.6626
GOTERM_BP_FAT	GO:0051325~interphase	3	CAMK2D, FOXN3, CDC25A	8.50818	0.0464908	51.136
GOTERM_BP_FAT	GO:0045935~positive regulation of nucleobase, nucleoside, nucleotide and nucleic acid metabolic process	6	FOS, KLF12, THRB, ETS2, ZFPM2, KLF4	2.8906	0.0507459	54.3154
GOTERM_BP_FAT	GO:0022029~telencephalon cell migration	2	LRP8, PAFAH1B1	37.5778	0.0508173	54.3671
GOTERM_BP_FAT	GO:0021885~forebrain cell migration	2	LRP8, PAFAH1B1	35.3673	0.0539082	56.552
GOTERM_BP_FAT	GO:0051173~positive regulation of nitrogen compound metabolic process	6	FOS, KLF12, THRB, ETS2, ZFPM2, KLF4	2.80083	0.056693	58.4365
GOTERM_BP_FAT	GO:0010604~positive regulation of macromolecule metabolic process	7	FOS, KLF12, THRB, ETS2, SNCA, ZFPM2, KLF4	2.45549	0.0574633	58.9442
GOTERM_BP_FAT	GO:0010557~positive regulation of macromolecule biosynthetic process	6	FOS, KLF12, THRB, ETS2, ZFPM2, KLF4	2.758	0.0598138	60.4577
GOTERM_BP_FAT	GO:0016481~negative regulation of transcription	5	KLF12, THRB, ZFPM2, FOXN3, KLF4	3.27475	0.0611901	61.3195
GOTERM_BP_FAT	GO:0021766~hippocampus development	2	LRP8, PAFAH1B1	27.3293	0.0692157	66.0059
GOTERM_BP_FAT	GO:0006470~protein amino acid dephosphorylation	3	CDC14A, PTP4A1, CDC25A	6.78095	0.0694395	66.1287
GOTERM_BP_FAT	GO:0031328~positive regulation of cellular biosynthetic process	6	FOS, KLF12, THRB, ETS2, ZFPM2, KLF4	2.63319	0.0701128	66.4954
GOTERM_BP_FAT	GO:0051301~cell division	4	CDC14A, PAFAH1B1, TACC1, CDC25A	4.07623	0.0706618	66.7918
GOTERM_BP_FAT	GO:0009891~positive regulation of biosynthetic process	6	FOS, KLF12, THRB, ETS2, ZFPM2, KLF4	2.5953	0.0736359	68.355
GOTERM_BP_FAT	GO:0010629~negative regulation of gene expression	5	KLF12, THRB, ZFPM2, FOXN3, KLF4	2.98236	0.080282	71.6035
GOTERM_BP_FAT	GO:0001525~angiogenesis	3	STAB2, ARHGAP24, ANGPT2	6.09369	0.0834954	73.0598
GOTERM_BP_FAT	GO:0010605~negative regulation of macromolecule metabolic process	6	KLF12, THRB, SNCA, ZFPM2, FOXN3, KLF4	2.4574	0.0883024	75.1089
GOTERM_BP_FAT	GO:0016311~dephosphorylation	3	CDC14A, PTP4A1, CDC25A	5.85628	0.0893448	75.5336
GOTERM_BP_FAT	GO:0021761~limbic system development	2	LRP8, PAFAH1B1	18.7889	0.099108	79.1957
